# Supplementary material for: p53 induces distinct epigenetic states at its direct target promoters
Source: BMC Genomics. 2008 Oct 15;9:486. doi: 10.1186/1471-2164-9-486 (PMC2585595; doi:10.1186/1471-2164-9-486)
Supplement: Additional file 1 — List of p53 bound promoters. File contains list of genes that were bound by p53 for all studies cell lines. [file 1471-2164-9-486-S1.xls]

## Sheet: Sheet1
			Bound (p-val < 0.01); 1 = YES; 0 = NO						Average Log2 Ratio p53ChIPs / Input
ID	Name	Description	Ad5WT	HME1	R175H	R249S	R273H	R280K	Ad5WT	HME1	R175H	R249S	R273H	R280K
75	MGC4171	hypothetical protein MGC4171	1	0	0	0	0	0	0.410645	-0.00968347	-0.254945	0.190014	0.205393	-0.0681945
130	FAS	Fas (TNF receptor superfamily, member 6)	1	0	0	0	0	0	0.935742	-0.000554697	0.0324565	0.0656603	0.06944	0.133385
149	FLJ11184	hypothetical protein FLJ11184	1	0	0	0	0	0	0.186691	-0.0629686	0.00599317	-0.152927	-0.152662	0.0480964
417	CTAG2	cancer/testis antigen 2	1	0	0	0	0	0	0.301687	-0.182648	-0.284339	-0.0414348	-0.0329333	-0.240924
600	LLGL1	lethal giant larvae homolog 1 (Drosophila)	1	0	0	0	0	0	0.206649	-0.12122	-0.303075	-0.0259547	-0.000359035	-0.181178
605	SYK	spleen tyrosine kinase	1	0	0	0	0	0	0.210967	-0.136059	-0.0777451	-0.0577977	-0.0551692	-0.139551
625	CYP2D7AP	cytochrome P450, subfamily IID (debrisoquine, sparteine, etc., -metabolising), polypeptide 7a (pseudogene)	1	0	0	0	0	0	0.437375	-0.0377221	-0.183593	0.0219743	0.0640367	-0.136941
673	LAMC2	laminin, gamma 2 (nicein (100kD), kalinin (105kD), BM600 (100kD), Herlitz junctional epidermolysis bullosa))	1	0	0	0	0	0	0.214091	-0.0395079	-0.0981571	0.0679002	0.0679758	0.0694707
776	DKFZp434F142	hypothetical protein DKFZp434F142	1	0	0	0	0	0	0.43297	-0.0388111	-0.162955	0.0352921	0.0308397	-0.0980161
792	PSPN	persephin	1	0	0	0	0	0	0.172151	-0.130452	-0.372078	-0.0973533	-0.108753	-0.222422
838	MGC2734	hypothetical protein MGC2734	1	0	0	0	0	0	0.2068	-0.061524	0.00745497	0.00607645	0.0375715	0.0511776
882	NME1	non-metastatic cells 1, protein (NM23A) expressed in	1	0	0	0	0	0	0.614017	-0.0500608	-0.023054	0.0328453	0.047372	0.273734
932	MGC15563	hypothetical protein MGC15563	1	0	0	0	0	0	0.448097	0.0508367	0.0839532	0.12073	0.153399	0.310477
1033	EIF3S4	eukaryotic translation initiation factor 3, subunit 4 (delta, 44kD)	1	0	0	0	0	0	0.536293	0.0411189	-0.0669189	0.0988423	0.251766	0.114218
1034	RPL15	ribosomal protein L15	0	0	0	0	0	1	0.0973087	-0.0178322	0.00591598	-0.00282364	0.0339646	0.242593
1056	FLJ13841	hypothetical protein FLJ13841	1	0	0	0	0	0	0.286206	0.00351318	-0.10243	0.111727	0.04895	-0.0793057
1059	SPR1	SPR1 protein	1	0	0	0	0	0	0.172779	-0.00401092	-0.080023	0.11873	0.124178	0.0686784
1251	PLAB	prostate differentiation factor	1	0	0	0	0	0	0.229882	0.0295638	0.0716774	0.0691726	0.13098	0.0781629
1318	H4FK	H4 histone family, member K	1	0	0	0	0	0	0.582131	0.0735109	0.0766334	0.136774	0.153481	0.179216
1566	TRPM5	transient receptor potential cation channel, subfamily M, member 5	1	0	0	0	0	0	0.296711	-0.148565	-0.360875	-0.126378	-0.0351144	-0.320054
1642	PCNA	proliferating cell nuclear antigen	1	0	0	0	0	0	0.502873	-0.182479	-0.0998397	-0.0179112	0.0672581	-0.0265403
1739	FLJ12788	hypothetical protein FLJ12788	1	0	0	0	0	1	0.313561	-0.0420957	-0.0503997	0.0130672	0.152589	0.231361
1878	TYMS	thymidylate synthetase	1	0	0	0	0	0	0.402541	-0.0565148	-0.0607062	-0.0187193	0.0580892	-0.041039
1908	SUSP1	SUMO-1-specific protease	0	0	0	0	0	1	0.140614	0.0516506	0.0993429	-0.00755666	0.00864192	0.185339
1928	TRIM16	tripartite motif-containing 16	0	0	0	1	0	0	0.127128	0.030722	0.0548198	0.204503	0.117038	0.0552148
1943	LOC56902	putatative 28 kDa protein	1	0	0	0	0	0	0.27395	0.0312373	0.0472287	0.0970305	0.048292	0.11964
2028	PRM2	protamine 2	1	0	0	0	0	0	0.208942	-0.0531592	-0.139149	-0.110679	-0.0594174	0.000124486
2052	EPB49	erythrocyte membrane protein band 4.9 (dematin)	1	0	0	0	0	0	0.399295	0.0418124	0.021001	0.0770927	0.0875541	-0.0110076
2128	GNAT1	guanine nucleotide binding protein (G protein), alpha transducing activity polypeptide 1	1	0	0	0	0	0	0.284443	-0.0271644	-0.0693748	0.0152777	-0.00494247	0.014094
2135	HSPC111	hypothetical protein	0	0	0	0	0	1	-0.0060719	-0.0657135	-0.0593825	0.0228073	0.0847733	0.191915
2174	HSPC182	HSPC182 protein	1	0	0	0	0	0	0.365458	-0.1717	-0.408064	-0.107003	-0.0185351	-0.312255
2279	AXL	AXL receptor tyrosine kinase	1	0	0	0	0	0	0.695093	0.218733	0.274232	0.211659	0.218688	0.34249
2293	GUK1	guanylate kinase 1	1	0	0	0	0	0	0.369462	0.116855	0.0353513	0.163102	0.259121	0.270441
2313	CGB5	chorionic gonadotropin, beta polypeptide 5	1	0	0	0	0	0	0.357884	-0.259459	-0.418997	0.0152626	0.10089	-0.283468
2324	FLJ12443	hypothetical protein FLJ12443	1	0	0	0	0	0	0.237087	-0.229547	-0.403186	-0.130601	-0.165279	-0.269898
2338	APEG1	nuclear protein, marker for differentiated aortic smooth muscle and down-regulated with vascular injury	1	0	0	0	0	0	0.338991	0.0706071	-0.0950454	0.0998392	0.0884128	-0.072126
2387	HSPA1B	heat shock 70kD protein 1B	1	0	0	0	0	0	0.770722	0.0690571	-0.120943	0.197127	0.347061	0.292739
2564	POLR2E	polymerase (RNA) II (DNA directed) polypeptide E (25kD)	1	0	0	0	0	0	0.309034	-0.0218637	-0.236336	0.043177	0.038624	-0.137762
2694	NR4A3	nuclear receptor subfamily 4, group A, member 3	1	0	0	0	0	0	0.200487	0.0364971	0.126772	0.0453799	-0.00631699	0.117222
2793	CNNM2	cyclin M2	1	0	0	0	0	0	0.308242	-0.0211329	-0.0103295	0.0479743	0.105285	0.115298
2843	RSU1	Ras suppressor protein 1	1	0	0	0	0	0	0.202895	-0.0401094	-0.180983	0.0781939	0.114298	0.0833662
2917	FLJ23251	hypothetical protein FLJ23251	0	0	0	0	0	1	0.12162	0.0155642	0.0178725	0.0474433	0.0339646	0.151664
2979	PEX13	peroxisome biogenesis factor 13	0	0	0	0	0	1	0.025532	-0.00109073	0.0434968	0.0442516	0.087511	0.276557
3000	HRAS	v-Ha-ras Harvey rat sarcoma viral oncogene homolog	1	0	0	0	0	0	0.1379	-0.0244833	-0.065275	0.10417	0.0350852	-0.0371191
3371	FLJ23071	hypothetical protein FLJ23071	1	0	0	0	0	0	0.314819	0.0502772	0.0805824	0.12522	0.247	0.213395
3417	ACP2	acid phosphatase 2, lysosomal	0	0	0	0	0	1	0.280211	0.0553662	0.0470358	0.0985098	0.296959	0.376558
3422	DJ159A19.3	hypothetical protein	1	0	0	0	0	0	0.592561	-0.0188066	-0.188887	0.162581	0.13821	-0.143308
3452	KRTAP9.9	keratin associated protein 9.9	1	0	0	0	0	0	0.226923	-0.0878259	-0.12017	0.0712216	0.0879692	-0.0943539
3491	TNFRSF10B	tumor necrosis factor receptor superfamily, member 10b	1	0	0	0	0	0	0.258876	0.00271307	-0.107856	0.0554469	0.0931737	-0.0595709
3540	PLXNB3	plexin B3	1	0	0	0	0	0	0.242176	-0.105271	-0.275917	-0.100133	-0.0314612	-0.155331
3577	H2BFC	H2B histone family, member C	1	0	0	0	0	0	0.362562	0.0156907	0.0271923	0.161177	0.243103	0.339739
3626	FLJ10782	hypothetical protein FLJ10782	1	0	0	0	0	0	0.315982	-0.139675	-0.304623	-0.0648102	-0.0477575	-0.172651
3645	CYP2D6	cytochrome P450, subfamily IID (debrisoquine, sparteine, etc., -metabolizing), polypeptide 6	1	0	0	0	0	0	0.524339	-0.115441	-0.271873	0.00919578	0.0752587	-0.191757
3648	RPS27L	ribosomal protein S27-like	1	0	0	0	0	0	0.237101	0.0035792	0.10729	0.0222276	-0.0435443	0.0270107
3680	MGC11279	hypothetical protein MGC11279	0	0	0	0	0	1	0.0195998	-0.0651894	-0.0448132	0.0608766	0.0693632	0.200704
3736	NCBP2	nuclear cap binding protein subunit 2, 20kD	0	0	0	0	0	1	-0.00908044	0.00645389	-0.121963	0.0122101	0.0945391	0.189592
3751	TEM7R	tumor endothelial marker 7-related precursor	1	0	0	0	0	0	0.286837	0.0454055	-0.0118679	0.0171058	0.0674509	0.0743248
3853	FKBP6	FK506 binding protein 6 (36kD)	1	0	0	0	0	0	0.949088	-0.0505876	-0.211522	0.044586	0.0564415	-0.128921
3880	C12orf5	chromosome 12 open reading frame 5	1	0	0	0	0	0	0.575646	-0.0467372	0.0275232	0.116415	0.0284969	0.0745149
3991	MGC10561	hypothetical protein MGC10561	1	0	0	0	0	0	0.249704	0.0249286	-0.152518	0.0479367	-0.0160145	-0.123199
4130	PKP1	plakophilin 1 (ectodermal dysplasia/skin fragility syndrome)	1	0	0	0	0	0	0.167828	-0.0464041	-0.0893063	0.0258027	0.0172551	0.0425477
4291	H2AFL	H2A histone family, member L	1	0	0	0	0	0	0.146073	-0.0504081	-0.0587154	0.0224296	0.132424	0.050762
4333	LOC112817	hypothetical protein BC011916	1	0	0	0	0	0	0.484568	0.0315702	-0.0142526	0.305541	0.349411	-0.00486432
4420	GOLPH4	golgi phosphoprotein 4	1	0	0	0	0	0	0.152362	-0.0107264	-0.0338074	-0.0972405	0.0305265	0.11603
4504	PTPN7	protein tyrosine phosphatase, non-receptor type 7	1	0	0	0	0	0	0.270931	-0.0132731	-0.165471	0.0113422	0.01477	-0.0359466
4552	GADD45B	growth arrest and DNA-damage-inducible, beta	1	0	0	0	0	1	0.393831	0.0627094	0.0206936	0.11972	0.102856	0.214826
4712	TP53INP1	tumor protein p53 inducible nuclear protein 1	1	0	0	0	0	0	0.586998	-0.0470957	-0.0818207	0.134183	0.0614862	-0.0343043
4826	SARS	seryl-tRNA synthetase	1	0	0	0	0	0	0.485785	0.0732782	0.0314624	0.0744522	-0.00153638	0.155266
4862	HspB9	small heat shock protein B9	1	0	0	0	0	0	0.180415	-0.0253334	-0.151759	0.0451518	0.0321793	-0.0341422
4867	MDS019	phorbolin-like protein MDS019	0	0	0	0	0	1	0.100878	-0.00277512	-0.0835741	0.0862956	0.0970077	0.156729
4891	ADRB2	adrenergic, beta-2-, receptor, surface	1	0	0	0	0	0	1.07383	0.042416	0.0960705	0.0948231	0.147355	0.244912
4897	DKFZp434J0617	hypothetical protein DKFZp434J0617	1	0	0	0	0	0	0.379055	0.0506927	0.0241496	0.0798024	0.0831345	0.0555696
4963	CSPG2	chondroitin sulfate proteoglycan 2 (versican)	1	0	0	0	0	0	0.189821	-0.0184257	0.00560329	0.0415263	0.0630633	0.0780713
5053	AKAP9	A kinase (PRKA) anchor protein (yotiao) 9	1	0	0	0	0	0	0.391669	-0.00115799	0.0164318	0.0801987	0.100079	0.16821
5218	NTHL1	nth endonuclease III-like 1 (E. coli)	1	0	0	0	0	0	0.139461	-0.0479613	-0.101297	0.0069978	0.0258383	-0.0570349
5248	H2AFE	H2A histone family, member E	1	0	0	0	0	0	0.443822	0.241107	0.094874	0.22606	0.297427	0.343438
5300	ACLY	ATP citrate lyase	1	0	0	0	0	0	0.214518	0.0284519	-0.0967153	0.127676	0.105059	0.17176
5550	FLJ23119	hypothetical protein FLJ23119	1	0	0	0	0	0	0.493785	-0.00872785	-0.106347	0.145817	0.180079	-0.0754929
5553	KBRAS1	I-kappa-B-interacting Ras-like protein 1	0	0	0	0	0	1	0.0474509	0.0334516	0.0614122	0.0160655	0.0474773	0.219278
5555	SEMA3F	sema domain, immunoglobulin domain (Ig), short basic domain, secreted, (semaphorin) 3F	1	0	0	0	0	0	0.187815	0.00131634	0.027029	0.161768	0.155983	0.128688
5617	SACM2L	SAC2 suppressor of actin mutations 2-like (yeast)	0	0	0	0	0	1	-0.0946481	-0.0341008	0.029299	-0.0619477	0.015817	0.156259
5883	KIAA0218	KIAA0218 gene product	1	0	0	0	0	0	0.172021	-0.000675363	-0.0323742	0.0502659	0.171116	0.135483
5893	CGB2	chorionic gonadotropin, beta polypeptide 2	1	0	0	0	0	0	0.389359	-0.234918	-0.453639	0.0492858	0.0739483	-0.25659
5924	PRPF8	PRP8 pre-mRNA processing factor 8 homolog (yeast)	1	0	0	0	0	0	0.22261	0.0290775	-0.0603938	0.152829	0.0950006	0.16546
6085	STRAIT11499	hypothetical protein STRAIT11499	1	0	0	0	0	0	0.151868	-0.120658	-0.100996	-0.0522592	0.0550344	0.00144056
6106	OLIG2	oligodendrocyte lineage transcription factor 2	1	0	0	0	0	0	0.385263	0.218221	0.0149547	0.230168	0.190253	0.15683
6124	DGKZ	diacylglycerol kinase, zeta (104kD)	1	0	0	0	0	0	0.541502	0.106514	0.0986161	0.13289	0.110022	0.0848898
6210	C20orf72	chromosome 20 open reading frame 72	1	0	0	0	0	0	0.551206	0.0481755	0.0306929	0.0694113	0.129364	0.130047
6270	HBA2	hemoglobin, alpha 2	1	0	0	0	0	0	0.322129	0.0447177	-0.118484	0.127404	0.162393	0.101906
6382	C1orf2	chromosome 1 open reading frame 2	1	0	0	0	0	0	0.198975	0.0890007	-0.0144435	0.125979	0.109783	0.0572433
6397	ARHGEF16	Rho guanine exchange factor (GEF) 16	1	0	0	0	0	0	0.274814	-0.107151	-0.347424	0.0136204	0.103149	-0.329644
6472	RPL27	ribosomal protein L27	1	0	0	0	0	0	0.181058	0.0365384	-0.0612156	0.0569737	-0.0145461	0.0715324
6497	EEF2	eukaryotic translation elongation factor 2	1	0	0	0	0	0	0.500045	-0.0119255	-0.0629937	0.104993	0.196839	0.0707673
6579	RPS3A	ribosomal protein S3A	1	0	0	0	0	1	0.366872	0.1254	0.105103	0.265895	0.326185	0.43433
6595	PLXNB1	plexin B1	1	0	0	0	0	0	0.19054	-0.14356	-0.23613	-0.00583279	-0.00513223	-0.186541
6822	STX18	syntaxin 18	0	0	0	0	0	1	0.114987	0.066488	0.0554914	0.0722809	0.0926269	0.281213
6853	GPR8	G protein-coupled receptor 8	1	0	0	0	0	0	0.411672	-0.1682	-0.335469	-0.144101	-0.0853452	-0.269001
6860	GBE1	glucan (1,4-alpha-), branching enzyme 1 (glycogen branching enzyme, Andersen disease, glycogen storage disease type IV)	1	0	0	0	0	0	0.302495	-0.0827448	-0.0986693	-0.0214124	-0.00368634	-0.0480604
6945	PRKY	protein kinase, Y-linked	1	0	0	0	0	0	0.2935	0.0765347	0.00866194	-0.0434815	-0.0378498	-0.0341854
7105	FLJ23338	importin 4	1	0	0	0	0	0	0.322042	-0.0120239	0.0287947	0.129057	0.135283	0.0636541
7145	APOA5	apolipoprotein A-V	1	0	0	0	0	0	0.230478	-0.0119422	-0.0481019	0.109663	0.0941927	0.0539289
7168	AND-1	AND-1 protein	1	0	0	0	0	0	0.322933	0.0222043	0.0158168	0.216028	0.223191	0.175923
7212	MGC15631	hypothetical protein MGC15631	1	0	0	0	0	0	0.318369	-0.0197236	-0.213539	0.0155454	0.0016508	-0.181186
7265	FLJ10450	hypothetical protein FLJ10450	1	0	0	0	0	0	0.456028	0.102452	0.0622731	0.222127	0.20377	0.327241
7347	CLDN6	claudin 6	1	0	0	0	0	0	0.301275	-0.145151	-0.354606	0.0195514	0.000253277	-0.170404
7392	PP2447	hypothetical protein PP2447	1	0	0	0	0	0	0.253388	-0.106869	-0.116696	-0.000430286	0.102103	-0.148375
7428	H2AFP	H2A histone family, member P	1	0	0	0	0	0	0.210723	-0.0655165	-0.0970739	0.0331043	0.0700097	0.154987
7497	RPL37	ribosomal protein L37	0	0	0	0	0	1	0.0269178	-0.0740666	0.047408	0.0528504	0.0740675	0.367206
7554	DBI	diazepam binding inhibitor (GABA receptor modulator, acyl-Coenzyme A binding protein)	1	0	0	0	0	0	0.400024	0.0467477	0.0225773	0.0710187	0.159184	0.216265
7628	MGC4309	hypothetical protein MGC4309	1	0	0	0	0	0	0.116613	-0.102378	-0.0871993	0.0177546	-0.0109116	-0.00409719
7702	SPRR1A	small proline-rich protein 1A	1	0	0	0	0	0	0.322993	0.128866	0.103698	0.208483	0.212555	0.0998779
7706	GABPB2	GA binding protein transcription factor, beta subunit 2 (47kD)	1	0	0	0	0	0	0.305385	-0.0120602	-0.0981485	0.0672012	0.151698	0.258447
7823	FLJ20608	hypothetical protein FLJ20608	1	0	0	0	1	0	0.280948	0.00938521	-0.0986882	0.130712	0.16631	0.0735391
7847	THBS1	thrombospondin 1	0	0	0	0	0	1	0.128386	0.0413112	0.0127667	0.0182116	0.058021	0.177955
7848	MGC4771	hypothetical protein MGC4771	1	0	0	0	1	0	0.466648	0.13884	0.153623	0.327561	0.457121	0.30493
7857	PIG11	p53-induced protein	1	0	0	0	0	0	0.242744	-0.0426016	-0.121148	0.0202383	0.0701049	-0.0863423
8014	HSPC152	hypothetical protein	1	0	0	0	0	0	0.560604	0.0112298	-0.0193337	0.208472	0.322879	0.290557
8131	FLJ20188	hypothetical protein FLJ20188	1	0	0	0	0	0	0.143929	-0.0249971	-0.157116	0.0597764	0.0186673	-0.126185
8277	LYPLA3	lysophospholipase 3	1	0	0	0	0	0	0.153072	-0.0141856	-0.0617655	0.0691595	0.0790917	0.0545573
8307	ABCG4	ATP-binding cassette, sub-family G (WHITE), member 4	1	0	0	0	0	0	0.373452	0.268523	-0.0167312	0.287354	0.243169	0.20772
8378	ATF4	activating transcription factor 4 (tax-responsive enhancer element B67)	0	0	0	0	0	1	-0.00945531	-0.0857706	-0.0568583	0.0258868	0.0681784	0.209645
8397	OVOL1	ovo-like 1(Drosophila)	1	0	0	0	0	0	0.244788	-0.109828	-0.158635	-0.00168166	0.0254777	-0.132954
8451	LAG3	lymphocyte-activation gene 3	1	0	0	0	0	0	0.436552	0.0219304	-0.0873739	0.0751019	0.0608304	-0.0312081
8474	LOC56920	semaphorin sem2	1	0	0	0	0	0	0.406583	-0.0494439	-0.0954398	-0.116222	-0.0720532	-0.130939
8520	FLJ12150	hypothetical protein FLJ12150	1	0	0	0	0	0	0.497594	-0.0637644	-0.0666212	-0.0122623	-0.0159771	-0.0243878
8522	FBXO22	F-box only protein 22	1	0	0	0	0	0	0.704178	0.0634516	0.173837	0.224309	0.149076	0.147563
8523	TNP2	transition protein 2 (during histone to protamine replacement)	1	0	0	0	0	0	0.561111	0.10042	0.0970222	0.116552	0.129447	0.0400658
8560	FLJ22555	hypothetical protein FLJ22555	1	0	0	0	0	1	0.443892	0.0614443	0.00769241	0.184231	0.137504	0.341312
8562	PEPD	peptidase D	0	0	0	0	1	0	0.0169714	-0.00763126	-0.0532539	0.10143	0.156107	0.0238052
8636	LDHA	lactate dehydrogenase A	1	0	0	0	0	0	0.592245	0.236892	0.261167	0.371687	0.399894	0.561112
8649	ZNF185	zinc finger protein 185 (LIM domain)	1	0	0	0	0	0	0.13719	-0.0440559	-0.183211	0.0112762	-0.0406423	-0.104399
8662	PCM1	pericentriolar material 1	1	0	0	0	0	0	0.261122	0.0516717	0.0378524	0.18334	0.219533	0.11512
8664	MLH1	mutL homolog 1, colon cancer, nonpolyposis type 2 (E. coli)	1	0	0	0	0	0	0.664394	-0.00248897	0.00319113	0.108865	0.149884	0.253449
8666	PDAP1	PDGFA associated protein 1	1	0	0	0	0	0	0.241366	0.0523561	0.044319	0.132836	0.104925	0.175146
8741	SF3A2	splicing factor 3a, subunit 2, 66kD	1	0	0	0	0	0	0.153433	-0.0863691	-0.276717	-0.0956113	-0.0784498	-0.22302
8845	CLDN2	claudin 2	1	0	0	0	0	0	0.361803	0.0563325	-0.109914	0.110752	0.15465	-0.0322587
8875	SERPINB5	serine (or cysteine) proteinase inhibitor, clade B (ovalbumin), member 5	1	0	0	0	0	0	0.252678	-0.0716598	-0.000334912	-0.010665	0.0180357	-0.00402538
8878	ICAM4	intercellular adhesion molecule 4, Landsteiner-Wiener blood group	1	0	0	0	0	0	0.630552	0.131517	-0.00474051	0.170862	0.186031	0.0228477
8891	KIAA0483	KIAA0483 protein	0	0	0	0	0	1	0.132048	0.110349	0.0642706	0.0384825	0.0471678	0.19872
8906	NEFL	neurofilament, light polypeptide (68kD)	1	0	0	0	0	0	0.317327	0.0483394	0.0312874	-0.0234934	0.0127152	0.0527578
9164	MGC16037	hypothetical protein MGC16037	1	0	0	0	0	0	0.277786	-0.0797751	-0.00316989	0.0982941	0.0802593	0.0849909
9235	GALR3	galanin receptor 3	1	0	0	0	0	0	0.263586	-0.104959	-0.154983	-0.0435851	0.0760289	-0.0937864
9315	TMEFF2	transmembrane protein with EGF-like and two follistatin-like domains 2	1	0	0	0	0	0	0.267356	-0.0802423	-0.0859511	0.0876227	0.139883	0.0206818
9379	DPAGT1	dolichyl-phosphate (UDP-N-acetylglucosamine) N-acetylglucosaminephosphotransferase 1 (GlcNAc-1-P transferase)	1	0	0	0	0	1	0.319065	0.0452444	-0.0054456	0.199602	0.148061	0.311507
9459	AHRR	dioxin receptor repressor	1	0	0	0	0	0	0.538584	-0.18078	-0.398092	0.0547695	0.098601	-0.244901
9524	ABL1	v-abl Abelson murine leukemia viral oncogene homolog 1	1	0	0	0	0	0	0.172961	0.029982	0.105775	0.107295	0.0569621	0.0693496
9525	HBA1	hemoglobin, alpha 1	1	0	0	0	0	0	0.324576	-0.0388418	-0.11619	0.030747	0.0909403	-0.00227908
9591	SEI1	CDK4-binding protein p34SEI1	1	0	0	0	0	0	0.447235	-0.0125966	0.0220677	0.0308769	0.0714741	0.047261
9633	LOC58504	hypothetical protein from clones 23549 and 23762	1	0	0	0	0	0	0.163245	-0.179678	-0.212884	-0.0584181	-0.0417134	-0.164772
9647	PLK3 (CNK)	polo-like kinase 3 (Drosophila) (cytokine-inducible kinase)	1	0	0	1	0	0	1.21163	-0.0172453	0.0631573	0.392863	0.199123	0.115075
9790	H4F2	H4 histone, family 2	1	0	0	0	0	1	0.225745	-0.0935975	-0.163607	-0.0694272	0.0564671	0.224892
9800	PRODH	proline dehydrogenase (oxidase) 1	1	0	0	0	0	0	0.280868	-0.153201	-0.248822	-0.0273855	0.0295923	-0.247599
9804	HOMER-3	Homer, neuronal immediate early gene, 3	1	0	0	0	0	0	0.180188	0.0756158	0.0636244	0.15707	0.117664	0.0256502
9810	LNPEP	leucyl/cystinyl aminopeptidase	1	0	0	0	0	0	0.462509	0.0501179	0.0446688	0.166051	0.217835	0.387671
9817	CDSN	corneodesmosin	1	0	0	0	0	0	0.15645	-3.03542e-05	-0.0598705	0.0959841	0.0988676	-0.0819255
9841	PERQ1	postmeiotic segregation increased 2-like 12	1	0	0	0	0	0	0.340802	-0.139126	-0.22425	0.0176401	0.0471329	-0.239001
9958	LOC51072	C21orf19-like protein	1	0	0	0	0	0	0.517277	-0.0393207	0.140259	0.188264	0.294183	0.441653
9973	NDUFS3	NADH dehydrogenase (ubiquinone) Fe-S protein 3 (30kD) (NADH-coenzyme Q reductase)	1	0	0	0	0	0	0.155211	-0.0196144	-0.0578936	0.0965389	0.0693799	0.123656
10074	SGSH	N-sulfoglucosamine sulfohydrolase (sulfamidase)	1	0	0	0	0	0	0.29044	-0.173398	-0.262242	-0.0698291	0.0552994	-0.204255
10184	C6orf24	chromosome 6 open reading frame 24	1	0	0	0	0	0	0.181856	-0.0239073	-0.0581409	0.0171384	0.000401476	-0.115343
10386	CEL	carboxyl ester lipase (bile salt-stimulated lipase)	1	0	0	0	0	0	0.15747	-0.00302896	-0.0509209	-0.034289	0.0018765	-0.0738953
10634	LCK	lymphocyte-specific protein tyrosine kinase	1	0	0	0	0	0	0.291544	0.0539232	-0.149614	0.133639	0.108611	-0.0204084
10636	S100P	S100 calcium binding protein P	1	0	0	0	0	0	0.137314	0.0113544	-0.0524348	0.0578745	0.038118	-0.0330268
10669	MGC3165	similar to H2A histone family, member A (H. sapiens)	1	0	0	0	0	0	0.294125	-0.166927	-0.118366	-0.0255252	0.0779742	0.221261
10673	SFRS11	splicing factor, arginine/serine-rich 11	1	0	0	0	0	0	0.337269	0.06265	0.080682	0.04857	0.126546	0.0996711
10680	ITGB3BP	integrin beta 3 binding protein (beta3-endonexin)	1	0	0	0	0	1	0.524887	0.0404466	0.134779	0.289461	0.351598	0.479758
10709	SKI	v-ski sarcoma viral oncogene homolog (avian)	1	0	0	0	0	0	0.286888	-0.0522951	-0.0533454	-0.063365	0.0891293	0.0512081
10748	FLJ20406	hypothetical protein FLJ20406	1	0	0	0	0	0	0.244489	-0.110952	-0.279399	-0.0547208	-0.0507271	-0.218488
10758	GDF9	growth differentiation factor 9	1	0	0	0	0	0	0.352397	0.0340407	-0.0710421	-0.00382929	-0.0730726	-0.0368221
10811	FXYD2	FXYD domain-containing ion transport regulator 2	1	0	0	0	0	0	0.412522	-0.102455	-0.321807	-0.040353	0.0739038	-0.240495
10874	MAGEA4	melanoma antigen, family A, 4	1	0	0	0	0	0	0.262852	-0.143906	-0.268788	-0.0235605	-0.0254445	-0.136679
10883	DEF6	differentially expressed in FDCP 6 homolog (mouse)	0	0	0	1	0	0	0.0479164	0.0001695	-0.103515	0.154583	-0.00594126	-0.0550177
10899	TNFRSF19L	tumor necrosis factor receptor superfamily, member 19-like	1	0	0	0	0	0	0.330567	0.0194648	-0.0728235	0.112543	0.151134	-0.0769039
10902	FLJ14126	hypothetical protein FLJ14126	0	0	0	0	1	0	0.10943	0.00051482	-0.0467237	0.0837308	0.151739	-0.0251259
10919	HLALS	major histocompatibility complex, class I-like sequence	1	0	0	0	0	0	0.29747	0.0511688	-0.0293098	0.0249915	-0.0269629	-0.0276104
10936	LOC51652	CGI-149 protein	1	0	0	0	0	0	0.544656	0.0194857	0.0417122	0.142534	0.149996	0.195079
10938	SNX5	sorting nexin 5	1	0	0	0	0	0	0.278467	-0.0124799	0.037757	0.0696169	-0.000270085	0.091544
10996	FLJ10060	hypothetical protein FLJ10060	1	0	0	0	0	0	0.202265	-0.032661	-0.214183	0.110698	0.0791153	-0.115999
11168	HEXB	hexosaminidase B (beta polypeptide)	1	0	0	0	0	0	0.422066	-0.0678911	-0.0554089	0.0260443	0.0494051	0.0880953
11259	ANGPTL4	angiopoietin-like 4	1	0	0	0	1	0	0.241939	0.0604928	0.00585479	0.168536	0.218145	0.0468133
11293	VPS28	vacuolar protein sorting 28 (yeast)	1	0	0	0	0	0	0.537287	-0.0729159	-0.136	0.0867747	0.0813172	0.073746
11299	CELL	carboxyl ester lipase-like (bile salt-stimulated lipase-like)	1	0	0	0	0	0	0.188543	-0.106071	-0.137796	-0.0580867	-0.0518168	-0.117113
11386	FGF3	fibroblast growth factor 3 (murine mammary tumor virus integration site (v-int-2) oncogene homolog)	1	0	0	0	0	0	0.532376	-0.228106	-0.206861	-0.111813	-0.0239805	-0.231819
11418	RIN1	ras inhibitor	1	0	0	0	0	0	0.337165	-0.0360026	-0.0290749	0.0418761	0.0710706	0.0436307
11446	H2AFN	H2A histone family, member N	1	0	0	0	0	0	0.181328	-0.111047	-0.113952	-0.0221814	0.0711318	0.167126
11542	GIII-SPLA2	group III secreted phospholipase A2	1	0	0	0	0	0	0.405012	-0.0607552	-0.194467	0.109752	0.131425	-0.115281
11550	APAF1	apoptotic protease activating factor	1	0	0	0	0	0	0.595225	-0.158719	-0.096581	-0.123876	-0.095257	-0.0296268
11570	TUBG1	tubulin, gamma 1	1	0	0	0	0	0	0.478098	0.0113962	-0.0941159	0.138863	0.201873	0.177996
11577	LOC51608	CGI-20 protein	1	0	0	0	0	0	0.218606	-0.14911	-0.29389	-0.00840379	-0.0144306	-0.3686
11579	PTGES	prostaglandin E synthase	1	0	0	0	0	0	0.177618	-0.0822659	-0.123372	-0.0081896	0.0961938	-0.0988033
11599	FLJ12190	hypothetical protein FLJ12190	1	0	0	0	0	0	0.357345	0.115788	0.0598459	0.214844	0.256934	0.0975307
11713	DDB2	damage-specific DNA binding protein 2 (48kD)	1	0	0	0	0	0	0.411732	0.0334032	0.027203	0.0938198	0.081825	-0.000166819
11754	FLJ14346	hypothetical protein FLJ14346	1	0	0	0	0	0	0.369218	-0.0369003	-0.0807897	0.121467	0.144114	0.132524
11834	IRS1	insulin receptor substrate 1	1	0	0	0	0	0	0.187894	0.0295904	-0.0427503	0.0616473	0.0650723	0.107952
11890	HARC	Hsp90-associating relative of Cdc37	1	0	0	0	0	0	0.26924	0.0801907	0.0535607	0.0529096	0.131541	0.134025
11913	CTSH	cathepsin H	1	0	0	0	0	0	0.740667	-0.079623	-0.0700465	-0.0746279	-0.0871573	-0.0603867
12014	MG61	porcupine	1	0	0	0	0	0	0.292648	0.0521711	-0.0125241	0.0411582	0.0460021	0.0248076
12022	THY1	Thy-1 cell surface antigen	1	0	0	0	0	0	0.362141	0.0158169	-0.0227766	0.119208	0.162142	0.0834973
12063	APM2	adipose specific 2	1	0	0	0	0	0	0.497992	0.0284273	-0.190627	0.0136445	0.0989183	-0.0296148
12103	MSLN	mesothelin	1	0	0	0	0	0	0.672727	0.199442	0.254583	0.231032	0.232746	0.281749
12112	FLJ14871	hypothetical protein FLJ14871	1	0	0	0	0	0	0.351145	-0.00544064	-0.0814874	0.072423	0.0831627	-0.0411958
12173	LSM3	Lsm3 protein	1	0	0	0	0	0	0.36371	NA	-0.133049	0.0951735	-0.161612	-0.0432233
12215	FLJ12587	hypothetical protein FLJ12587	1	0	0	0	0	0	0.501903	0.065783	-0.0912395	0.159417	0.0932782	0.0306423
12251	FLJ13193	hypothetical protein FLJ13193	1	0	0	0	0	0	0.131914	-0.0114323	0.00851006	-0.043555	-0.0341023	-0.0312905
12350	STK11	serine/threonine kinase 11 (Peutz-Jeghers syndrome)	1	0	0	0	0	0	0.809541	0.225636	0.169172	0.257852	0.33655	0.396244
12366	FLJ10346	hypothetical protein FLJ10346	1	0	0	0	0	0	0.227011	-0.0992841	-0.142512	0.025187	-0.00314319	-0.167627
12375	OPRL1	opiate receptor-like 1	1	0	0	0	0	0	0.317162	-0.143542	-0.214671	-0.0251736	0.0247154	-0.241698
12402	LRP2	low density lipoprotein-related protein 2	1	0	0	0	0	0	0.172558	-0.155312	-0.131851	-0.0702267	-0.0489131	0.0221857
12407	FLJ13052	NAD kinase	1	0	0	0	0	0	0.194361	-0.14417	-0.318983	-0.171118	-0.10481	-0.261837
12489	POLH	polymerase (DNA directed), eta	1	0	0	0	0	0	0.382612	-0.00731833	-0.0660329	0.126187	0.219559	0.206169
12492	FLJ23416	hypothetical protein FLJ23416	1	0	0	0	0	0	0.179167	-0.0284666	-0.154583	-0.0488603	-0.0525279	-0.14399
12547	NOL1R2	NOL1R2 protein	1	0	0	0	0	0	0.326355	-0.104073	-0.0750984	0.0579838	0.0107399	-0.0595831
12596	H2AFO	H2A histone family, member O	1	0	0	0	0	0	0.34607	-0.055663	-0.104006	0.0482051	0.132344	0.214263
12614	SPHK1	sphingosine kinase 1	1	0	0	0	0	0	0.223579	-0.0646635	-0.0150585	0.113786	0.0580323	0.0248767
12666	NPM1	nucleophosmin (nucleolar phosphoprotein B23, numatrin)	1	0	0	0	0	0	0.584873	0.114972	0.0953361	0.270606	0.224635	0.491392
12996	BRD1	bromodomain containing 1	1	0	0	0	0	0	0.231843	-0.0572284	-0.137622	0.0202109	0.0269869	-0.145936
13003	RPL3	ribosomal protein L3	1	0	0	0	0	0	0.459924	0.0678909	0.0744496	0.178657	0.176278	0.180016
