# Supplementary material for: p53 induces distinct epigenetic states at its direct target promoters
Source: BMC Genomics. 2008 Oct 15;9:486. doi: 10.1186/1471-2164-9-486 (PMC2585595; doi:10.1186/1471-2164-9-486)
Supplement: Additional file 2 — List of differentially acetylated promoters. File contains list of genes that had changed acetylation of histones H3 or H4 relative to control for all studies cell lines. [file 1471-2164-9-486-S2.xls]

## Sheet: Sheet1
			Acetylation H3 change (p-val<0.05); 1=UP; -1=DOWN					Average Acetylation H3 (Log2 Ratio ChIPs / Input)							Acetylation H4 change (p-val<0.05); 1=UP; -1=DOWN					Average Acetylation H4 (Log2 Ratio ChIPs / Input)
ID	Name	Description	Ad5WT.H3	R175H.H3	R249S.H3	R273H.H3	R280K.H3	HME1.H3	Vect.H3	Ad5WT.H3	R175H.H3	R249S.H3	R273H.H3	R280K.H3	Ad5WT.H4	R175H.H4	R249S.H4	R273H.H4	R280K.H4	HME1.H4	Vect.H4	Ad5WT.H4	R175H.H4	R249S.H4	R273H.H4	R280K.H4
122	PDLIM1	PDZ and LIM domain 1 (elfin)	0	0	0	0	0	1.51214	1.84541	1.68944	1.69291	1.53066	1.68699	1.53085	0	1	0	0	0	0.693198	0.661133	0.930084	1.13365	0.86647	1.00705	0.816614
328	EPAC	Rap1 guanine-nucleotide-exchange factor directly activated by cAMP	0	0	0	0	0	0.96407	0.675943	0.971574	0.840647	0.79732	0.893625	0.776806	1	0	0	0	0	0.519165	0.420746	0.820457	0.504778	0.507467	0.61873	0.488514
384	MRPS18C	mitochondrial ribosomal protein S18C	NA	NA	NA	NA	NA	NA	NA	NA	NA	NA	NA	NA	0	-1	0	0	0	1.53482	1.71623	1.55918	1.24073	1.51961	1.42104	1.4739
429	HS3ST3A1	heparan sulfate (glucosamine) 3-O-sulfotransferase 3A1	0	1	0	1	0	0.862089	0.716584	1.01993	1.45689	0.750846	1.54561	1.14437	0	0	0	0	0	0.597019	0.502845	0.752534	0.71826	0.565953	0.924066	0.508896
448	ZNF6	zinc finger protein 6 (CMPX1)	0	-1	0	0	0	0.873234	0.685318	0.762179	0.339273	1.12874	0.567195	0.812058	0	0	0	0	0	0.411999	0.256719	0.348674	0.222485	0.383816	0.2661	0.331203
499	CDKL2	cyclin-dependent kinase-like 2 (CDC2-related kinase)	0	1	0	0	0	0.815759	0.573794	0.653375	1.17642	0.613015	0.616228	0.96836	0	0	0	0	0	0.602652	0.402752	0.515063	0.724171	0.390798	0.591928	0.609442
507	PHF2	PHD finger protein 2	-1	0	0	0	0	1.8932	1.93236	1.55681	1.84003	1.75106	1.8401	1.85644	0	0	0	0	0	0.879151	1.06504	0.90678	1.02712	0.91227	0.883125	0.944877
605	SYK	spleen tyrosine kinase	0	0	0	-1	0	1.13241	1.20939	1.26231	1.30808	1.05492	0.393876	0.919578	0	0	0	0	0	0.740598	0.795556	0.82425	0.809434	0.670431	0.358877	0.494491
624	CSHL1	chorionic somatomammotropin hormone-like 1	NA	NA	NA	NA	NA	NA	NA	NA	NA	NA	NA	NA	1	0	0	0	0	-0.0104487	-0.0733768	0.263441	-0.0573799	-0.00121219	0.198876	0.373019
625	CYP2D7AP	cytochrome P450, subfamily IID (debrisoquine, sparteine, etc., -metabolising), polypeptide 7a (pseudogene)	0	0	0	0	0	0.28966	0.288208	0.47836	0.234846	0.284677	0.272828	0.248192	1	0	0	0	0	0.00760751	0.0656751	0.7949	0.0375761	0.0527173	0.206672	0.251213
680	PKNOX2	PBX/knotted 1 homeobox 2	0	0	0	0	0	0.176241	0.109049	0.247346	0.131202	0.136877	0.114304	0.162549	1	0	0	0	0	0.0150217	-0.0871696	0.217731	0.0238758	-0.120139	0.112018	0.12324
740	GAJ	GAJ protein	0	-1	0	0	0	1.45116	1.38858	1.17533	0.92038	1.35632	1.30116	1.19984	0	0	0	0	0	0.737696	0.759189	0.783649	0.635108	0.766228	0.829557	0.77297
741	FLJ13614	hypothetical protein FLJ13614	0	-1	0	0	0	0.991353	1.02719	0.966631	0.608388	0.839789	0.917638	0.791895	0	0	0	0	0	0.537302	0.4909	0.503525	0.357141	0.408012	0.389545	0.340531
770	MRP63	mitochondrial ribosomal protein 63	-1	0	0	0	0	2.67191	2.75409	2.25786	2.77851	2.76087	2.94101	2.70301	0	0	0	0	0	1.27501	1.36216	1.00385	1.40888	1.29178	1.39051	1.33877
829	TLR3	toll-like receptor 3	0	-1	0	0	0	1.18412	0.967595	0.930623	0.517053	1.01994	1.01649	0.958947	NA	NA	NA	NA	NA	NA	NA	NA	NA	NA	NA	NA
848	FLJ20898	hypothetical protein FLJ20898	0	0	0	0	0	0.115237	0.157208	0.251824	0.0526988	0.115825	0.102417	0.103238	1	0	0	0	0	0.0780705	-0.00493193	0.467932	0.052531	0.0571143	0.205241	0.0987337
973	PDGFC	platelet derived growth factor C	-1	0	0	0	0	1.09249	1.01106	0.582745	0.686434	0.943007	0.949009	0.870398	NA	NA	NA	NA	NA	NA	NA	NA	NA	NA	NA	NA
976	PGM5	phosphoglucomutase 5	-1	0	0	0	0	1.01803	1.00203	0.588347	0.740062	0.923139	0.944346	0.854974	0	0	0	0	0	0.378552	0.434139	0.398015	0.252158	0.297225	0.375327	0.286623
1056	FLJ13841	hypothetical protein FLJ13841	0	0	0	0	0	0.220248	0.190837	0.332216	0.385193	0.301901	0.205307	0.0817904	1	0	0	0	0	0.207444	0.207242	0.694064	0.454313	0.32586	0.297831	0.313433
1101	C18orf1	chromosome 18 open reading frame 1	0	0	0	0	0	-0.00707712	0.0154844	-0.00941068	0.0260338	-0.0536053	0.0714299	0.0618749	1	0	0	0	0	-0.070454	-0.0397595	0.244165	0.13693	0.0221695	0.0172158	0.0381788
1210	FLJ21918	hypothetical protein FLJ21918	0	0	0	0	0	1.65422	1.84757	1.89699	1.90345	1.67597	1.82493	1.78786	1	0	0	0	0	0.906202	0.873967	1.29178	1.04378	1.02709	1.10024	1.02496
1215	SDCCAG43	serologically defined colon cancer antigen 43	0	0	0	0	0	0.173821	0.187567	0.105014	0.339348	0.181371	0.276879	0.255865	0	1	0	0	0	0.288693	0.392146	0.1996	0.705635	0.560521	0.683342	0.542758
1227	NHLH2	nescient helix loop helix 2	0	0	0	0	0	0.133391	0.157727	0.26847	0.0698509	0.123939	0.171425	0.193689	1	0	0	0	0	0.123989	0.108939	0.432314	0.110725	0.147949	0.187056	0.100511
1251	PLAB	prostate differentiation factor	1	0	0	0	0	0.958942	0.76761	2.38424	0.69023	0.584169	1.14187	0.973261	0	0	0	0	0	0.786879	0.790001	1.17139	0.758837	0.656773	0.811636	0.825879
1323	NAP1L2	nucleosome assembly protein 1-like 2	0	-1	0	0	0	1.09479	0.997023	1.02433	0.604153	1.2288	0.803994	1.07475	0	0	0	0	0	0.433728	0.413676	0.355978	0.170016	0.431182	0.128506	0.392823
1366	STOML2	stomatin (EPB72)-like 2	-1	0	0	0	0	2.16293	2.05485	1.87203	2.18893	2.15392	2.06695	2.10983	0	0	0	0	0	1.1482	1.24076	1.06913	1.24905	1.30315	1.16817	1.20408
1397	FLJ10305	hypothetical protein FLJ10305	0	0	0	0	0	0.21624	0.0468263	0.155847	0.0661657	0.126849	0.171004	0.0464041	1	0	0	0	0	0.0508142	0.0534445	0.45248	0.226981	0.106229	0.135872	0.1453
1409	SEC61B	protein translocation complex beta	0	0	0	0	0	2.82574	2.74381	3.24049	2.67396	2.63645	2.75655	2.84812	1	0	0	0	0	1.6018	1.55887	1.86885	1.44291	1.4816	1.56636	1.4746
1507	ENDOGL1	endonuclease G-like 1	1	0	0	0	0	0.798809	0.794458	1.1099	0.772756	0.77816	0.880181	0.767595	0	0	0	0	0	0.56013	0.408117	0.560451	0.434624	0.42608	0.336977	0.459104
1521	SCYA27	small inducible cytokine subfamily A (Cys-Cys), member 27	0	0	0	0	0	0.390004	0.335533	0.456635	0.612383	0.485486	0.369445	0.525352	1	0	0	0	0	0.429076	0.286891	1.09817	0.551073	0.500827	0.622927	0.627518
1530	ZNF215	zinc finger protein 215	0	-1	0	0	0	2.7826	2.90155	2.54283	2.30369	2.52465	2.6464	2.8375	0	0	0	0	0	1.5191	1.64129	1.47776	1.22982	1.40699	1.45598	1.56178
1588	H2AFC	H2A histone family, member C	-1	0	0	0	0	2.68125	2.71033	2.19599	2.66411	2.74383	2.5523	2.45738	0	0	0	0	0	1.20842	1.21297	0.977879	1.11789	1.15876	0.974682	1.00565
1640	C20orf48	chromosome 20 open reading frame 48	0	1	0	0	0	2.15414	1.89586	2.14562	2.43551	2.2621	2.1982	2.33945	0	0	0	0	0	0.59173	0.97192	1.14041	1.24225	1.18049	1.07317	1.38332
1641	MRPL22	mitochondrial ribosomal protein L22	0	0	0	0	0	2.22074	2.2576	1.92743	2.26531	2.28892	2.28349	2.27981	-1	0	0	0	0	1.43846	1.51616	1.15919	1.39783	1.48699	1.3483	1.55095
1672	MAL2	mal, T-cell differentiation protein 2	0	1	0	0	0	1.19684	0.983164	0.680052	2.04522	1.07128	0.726534	1.65341	0	1	0	0	0	0.775722	0.583424	0.392642	1.32012	0.759572	0.563308	1.11705
1686	LOC151534	hypothetical protein BC009264	0	0	0	0	0	1.27425	0.889893	1.21766	1.41411	1.30627	1.2044	1.13428	1	0	0	0	0	0.992367	0.770224	1.19803	1.22246	1.0251	1.18212	0.906576
1719	ASL	argininosuccinate lyase	-1	0	0	0	0	2.33887	2.29468	1.79939	2.284	2.43806	2.18476	2.26782	0	0	0	0	0	0.860698	1.04156	0.873529	0.954478	0.916321	0.790617	0.954396
1846	LOC51601	lipoyltransferase	0	0	0	0	0	2.74261	2.63676	2.34226	2.7438	2.85693	2.64846	2.71916	-1	0	0	0	0	1.87412	1.85172	1.50268	1.78034	1.71063	1.76317	1.71895
1888	ZNF302	zinc finger protein 302	NA	NA	NA	NA	NA	NA	NA	NA	NA	NA	NA	NA	0	-1	0	0	-1	0.533322	0.771499	0.560786	0.0739858	0.776562	0.689588	0.172076
1933	C4A	complement component 4A	0	0	0	0	0	0.351874	0.273756	0.42495	0.475233	0.395432	0.555695	0.485831	1	0	0	0	0	0.358593	0.333106	0.928215	0.427988	0.423941	0.636315	0.767067
1943	LOC56902	putatative 28 kDa protein	0	0	0	0	0	2.86437	2.80366	3.08515	2.8743	2.9143	2.89494	2.94855	1	0	0	0	0	1.73067	1.66753	2.06464	1.81218	1.80943	1.84781	1.83172
1945	FLJ20534	hypothetical protein FLJ20534	0	-1	0	0	0	2.00085	2.04029	1.87408	1.63654	1.99021	1.92908	1.97006	0	0	0	0	0	1.18581	1.03609	1.00344	0.862174	1.01759	1.17586	1.00741
2014	P53AIP1	p53-regulated apoptosis-inducing protein 1	0	0	0	0	0	0.0969974	0.0831781	0.104434	-0.00483591	0.0155479	0.100345	0.0207675	1	0	0	0	0	0.102847	0.0192679	0.679267	0.0510961	-0.0238597	0.251855	0.131801
2046	NEUROG3	neurogenin 3	1	0	0	0	0	0.134544	0.0490111	0.732392	-0.0640889	-0.120877	0.0200123	0.00704157	1	0	0	0	0	-0.10026	-0.210625	0.438602	-0.143641	-0.247064	-0.293054	-0.272508
2052	EPB49	erythrocyte membrane protein band 4.9 (dematin)	0	0	0	0	0	0.639259	0.54811	0.757739	0.640249	0.68679	0.666321	0.570015	1	0	0	0	0	0.382176	0.271206	0.962216	0.377097	0.391048	0.603859	0.530004
2128	GNAT1	guanine nucleotide binding protein (G protein), alpha transducing activity polypeptide 1	NA	NA	NA	NA	NA	NA	NA	NA	NA	NA	NA	NA	1	0	0	0	0	0.0170161	0.0460234	0.588051	0.096009	0.0442969	0.123631	0.101385
2130	PGRMC2	progesterone receptor membrane component 2	0	0	0	0	0	1.95938	1.9093	1.41517	1.36353	2.18718	2.07926	1.83893	-1	0	0	0	0	0.901739	0.944394	0.437249	0.541062	0.873991	0.719495	0.506712
2143	AKAP12	A kinase (PRKA) anchor protein (gravin) 12	0	0	0	0	0	0.560222	0.681065	0.743589	0.718261	0.491499	0.59555	0.434467	1	0	0	0	0	0.191399	0.137931	0.534346	0.433762	0.266767	0.319556	0.161065
2167	DKFZp762K2015	hypothetical protein DKFZp762K2015	0	-1	0	0	0	1.75515	1.65218	1.53219	1.30624	1.77407	1.69976	1.48914	0	0	0	0	0	1.01311	1.06202	0.859142	0.705325	1.02783	1.01608	0.935881
2250	PIST	PDZ/coiled-coil domain binding partner for the rho-family GTPase TC10	0	0	0	0	0	2.76503	2.81186	2.84963	2.68939	2.75888	2.82607	2.84023	-1	0	0	0	0	1.75465	1.71277	1.50931	1.59829	1.65457	1.54221	1.72417
2263	SCGB1A1	secretoglobin, family 1A, member 1 (uteroglobin)	0	0	0	0	0	0.212066	0.154164	0.157869	0.198661	0.205459	0.217791	0.208659	1	0	0	0	0	-0.13507	-0.113286	0.141292	-0.125528	-0.0795237	0.00725307	-0.00622665
2303	FLJ22686	hypothetical protein FLJ22686	0	0	0	0	0	0.321555	0.315735	0.40246	0.487208	0.401946	0.482405	0.36599	1	0	0	0	0	0.0272002	0.0534945	0.437747	0.122756	0.137154	0.295855	0.314871
2324	FLJ12443	hypothetical protein FLJ12443	0	0	0	0	0	0.0951269	-0.0773384	0.15629	-0.0722394	-0.0126592	0.0195095	0.00471891	1	0	0	0	0	0.0609277	-0.0889995	0.434248	-0.0590862	0.12093	0.0433645	0.10304
2330	PP1665	hypothetical protein PP1665	0	0	0	0	0	0.292853	0.329797	0.441356	0.478204	0.38201	0.432196	0.344541	1	0	0	0	0	0.156334	0.0476603	0.483647	0.152515	0.0435343	0.279863	0.233313
2498	LOC51605	CGI-09 protein	0	1	0	0	0	2.16208	1.94056	2.08768	2.54818	2.27694	2.25226	2.29448	0	0	0	0	0	0.953116	0.901559	0.884686	1.11555	0.89039	1.00132	0.928485
2585	GAN	giant axonal neuropathy (gigaxonin)	-1	0	0	0	0	2.17193	2.15555	1.75202	2.25765	2.24018	2.27692	2.19496	0	0	0	0	0	1.07485	1.14146	1.03256	1.1299	1.11083	1.02571	1.11219
2609	ENC1	ectodermal-neural cortex (with BTB-like domain)	0	0	0	0	0	1.98419	2.0318	2.30057	2.07049	2.08066	2.02418	1.99649	1	0	0	0	0	1.13961	1.09739	1.48107	1.14331	1.1604	1.28208	1.0645
2678	MGC5442	hypothetical protein MGC5442	0	0	0	0	0	1.41433	1.37042	1.19883	1.21558	1.2094	1.20037	1.2819	-1	0	0	0	0	1.01631	0.893113	0.58861	0.877644	0.967292	0.909602	0.850403
2708	SLC11A1	solute carrier family 11 (proton-coupled divalent metal ion transporters), member 1	0	0	0	0	0	0.141187	0.0865489	0.11403	0.0657774	0.151913	0.157392	0.140579	1	0	0	0	0	0.0798335	0.139036	0.431869	0.199395	0.266294	0.359901	0.28227
2711	SEC10L1	SEC10-like 1 (S. cerevisiae)	1	1	0	0	0	2.55118	2.59237	2.85998	2.91085	2.70528	2.62549	2.8324	0	0	0	0	0	1.36634	1.30635	1.45266	1.54572	1.32163	1.34518	1.42214
2772	SET7	SET domain-containing protein 7	0	-1	0	0	0	1.54164	1.5064	1.32521	1.08402	1.49571	1.57997	1.43204	0	0	0	0	0	0.542151	0.602663	0.508257	0.404861	0.600007	0.595653	0.548181
2879	DEFCAP	death effector filament-forming Ced-4-like apoptosis protein	1	0	0	0	0	2.08322	2.07798	2.61776	1.78213	2.15342	2.24641	2.00747	1	0	0	0	0	1.34168	1.24012	1.64507	1.3253	1.44523	1.48139	1.20923
2887	ICAM1	intercellular adhesion molecule 1 (CD54), human rhinovirus receptor	0	1	0	0	0	0.830343	0.960969	0.945354	1.31063	0.898172	1.00259	0.894359	0	0	0	0	0	0.873674	0.932998	0.940583	1.04733	0.925938	0.923992	0.96096
2889	MRAS	muscle RAS oncogene homolog	0	0	0	0	0	1.60807	1.64292	1.94063	1.60391	1.45554	1.63126	1.62285	1	0	0	0	0	0.799628	0.626359	1.07457	0.675398	0.532737	0.695707	0.724694
2911	UBE2D3	ubiquitin-conjugating enzyme E2D 3 (UBC4/5 homolog, yeast)	0	-1	0	0	0	2.48109	2.50565	2.26817	1.91695	2.35064	2.40202	2.17994	0	0	0	0	0	1.40474	1.3038	1.3277	1.1581	1.39432	1.27643	1.21389
2920	Rab11-FIP2	KIAA0941 protein	0	0	0	0	0	2.19871	2.3064	2.54978	2.34616	2.09561	2.43409	2.23457	0	1	0	0	0	1.60434	1.29208	1.73294	1.89969	1.53788	1.85813	1.59126
2943	CYB561	cytochrome b-561	0	0	0	0	0	0.782045	0.700537	0.872955	0.966599	0.437649	0.717733	0.648604	0	1	0	0	0	0.710128	0.513279	0.84448	1.07315	0.421371	0.946354	0.752782
2951	FAT	FAT tumor suppressor homolog 1 (Drosophila)	0	-1	0	0	0	1.36422	1.40028	1.60096	0.928699	1.2861	1.3687	1.06387	0	0	0	0	0	0.581051	0.476067	0.579601	0.394555	0.412874	0.385113	0.354452
3000	HRAS	v-Ha-ras Harvey rat sarcoma viral oncogene homolog	1	0	0	0	0	0.982042	0.803747	1.75765	0.942981	0.954106	1.04743	0.885314	1	0	0	0	0	0.512361	0.418334	1.0409	0.350768	0.527172	0.51147	0.294233
3008	KDR	kinase insert domain receptor (a type III receptor tyrosine kinase)	0	-1	0	0	0	1.40901	1.04501	1.23285	0.581042	1.16833	1.12903	1.02357	0	0	0	0	0	0.363059	0.169398	0.705906	0.134539	0.282398	0.151059	0.0769205
3022	MGC16169	hypothetical protein MGC16169	0	-1	0	0	0	2.21712	2.04002	1.98925	1.70616	2.1374	2.10161	1.97017	0	0	0	0	0	1.18868	1.14335	1.10709	0.902029	1.07871	1.02429	1.12426
3030	FLJ13448	hypothetical protein FLJ13448	1	0	0	0	0	2.2101	2.0765	2.53207	2.27509	2.11406	2.21157	2.25844	0	0	0	0	0	1.20986	1.14275	1.34257	1.07136	1.11937	1.20073	1.16015
3073	CLCN3	chloride channel 3	0	-1	0	0	0	2.4932	2.43115	2.25126	2.01757	2.47941	2.31116	2.17163	0	0	0	0	0	0.926111	0.943706	0.735445	0.727999	0.897529	0.732922	0.788037
3098	RBBP8	retinoblastoma binding protein 8	-1	0	0	0	0	0.132324	0.123757	-0.167305	0.148285	0.0912327	0.16002	0.184442	NA	NA	NA	NA	NA	NA	NA	NA	NA	NA	NA	NA
3191	MGC16279	hypothetical protein MGC16279	0	0	0	0	0	0.591938	0.481552	0.842703	0.606688	0.643751	0.627664	0.560728	1	0	0	0	0	0.261483	0.179284	0.622263	0.212529	0.220638	0.385293	0.250742
3200	MOG1	homolog of yeast MOG1	0	1	0	1	0	1.31913	1.24565	1.55681	1.70984	1.34657	1.74025	1.52855	0	0	0	0	0	0.76834	0.66184	0.839553	0.981549	0.873489	0.917507	0.919629
3209	KLK5	kallikrein 5	0	1	0	0	0	0.554956	0.558364	0.606238	1.03383	0.565301	0.515341	0.67572	0	0	0	0	0	0.533252	0.512338	0.486748	0.96371	0.540879	0.584843	0.723275
3214	PADI5	peptidyl arginine deiminase, type V	0	0	0	0	0	0.423476	0.222969	0.305234	0.438152	0.242167	0.28845	0.356859	1	0	0	0	0	0.451811	0.514934	1.0953	0.64955	0.474495	0.602298	0.451699
3324	BFSP1	beaded filament structural protein 1, filensin	0	0	0	0	0	1.35453	1.28846	1.24883	1.8444	1.46005	1.55382	1.02332	0	1	0	0	0	0.851971	0.747274	0.949516	1.39917	0.868769	0.978448	0.697291
3338	FLJ21047	hypothetical protein FLJ21047	0	0	0	0	0	0.897968	0.799232	0.932942	0.888877	0.917287	0.934509	0.870484	1	0	0	0	0	0.997108	0.924652	1.34794	0.844197	0.820611	0.749668	0.923032
3383	METL	putative methyltransferase	-1	0	0	0	0	2.35509	2.31053	1.98727	2.22166	2.29497	2.24546	2.34434	0	0	0	0	0	1.32004	1.57939	1.26071	1.56915	1.53619	1.34231	1.32095
3484	FLJ12770	hypothetical protein FLJ12770	0	0	0	0	0	2.13938	2.02776	2.4895	2.25879	2.19726	2.1699	2.25511	1	0	0	0	0	1.39016	1.30203	1.7361	1.50315	1.47634	1.50471	1.50625
3532	TJP1	tight junction protein 1 (zona occludens 1)	1	0	0	0	0	0.0884152	0.0237506	0.310509	0.14354	0.0773101	0.0741461	0.110958	0	0	0	0	0	0.110105	0.116777	0.254902	0.119024	0.217408	0.189587	0.189379
3536	CUL2	cullin 2	1	0	0	0	0	1.48354	1.38545	1.78672	1.44685	1.46237	1.53265	1.46315	0	0	0	0	0	0.925145	0.894998	1.0389	0.925841	1.04404	0.836433	0.905417
3540	PLXNB3	plexin B3	1	0	0	0	0	1.05793	1.20333	1.58929	1.2345	1.35702	1.17537	1.22117	0	0	0	0	0	0.63171	0.528468	0.698898	0.472545	0.644939	0.300966	0.525386
3553	RNF14	ring finger protein 14	1	0	0	0	0	2.3468	2.37148	2.67094	2.40299	2.34406	2.30187	2.43637	0	0	0	0	0	1.73454	1.50264	1.61835	1.58945	1.41322	1.55687	1.40332
3554	G2AN	alpha glucosidase II alpha subunit	-1	0	0	0	0	1.6839	1.7636	1.26904	1.63271	1.62115	1.62313	1.52384	0	0	0	0	0	0.658351	0.649046	0.496106	0.582159	0.552806	0.493445	0.397405
3585	NUDT6	nudix (nucleoside diphosphate linked moiety X)-type motif 6	0	-1	0	0	0	2.39303	2.37932	1.98079	1.85781	2.45833	2.24931	2.14565	0	0	0	0	0	0.879361	0.971124	0.841082	0.721619	0.860395	0.708875	0.676097
3640	APEH	N-acylaminoacyl-peptide hydrolase	1	0	0	0	0	2.46219	2.46827	2.79419	2.46992	2.47944	2.68606	2.48502	0	0	0	0	0	1.79907	1.68646	1.96133	1.75828	1.85547	1.85942	1.82675
3645	CYP2D6	cytochrome P450, subfamily IID (debrisoquine, sparteine, etc., -metabolizing), polypeptide 6	0	0	0	0	0	0.310168	0.305033	0.533309	0.232559	0.232281	0.400166	0.278422	1	0	0	0	0	0.0230054	0.0166059	0.648415	0.00491452	-0.00578123	0.168272	0.181444
3648	RPS27L	ribosomal protein S27-like	0	0	0	0	0	1.80696	1.75434	2.26188	1.55752	1.6617	1.75497	1.65854	1	0	0	0	0	0.89807	0.851533	1.30654	0.887235	0.84571	0.690624	0.751333
3652	PENK	proenkephalin	1	0	0	0	0	0.910929	0.226476	2.612	0.0654683	0.0798391	0.248184	0.116059	1	0	0	0	0	0.118469	0.00609218	1.53002	0.0578966	0.00955743	0.239452	0.0845342
3659	C20orf27	chromosome 20 open reading frame 27	0	1	0	0	0	2.02892	1.58491	2.02925	2.33666	2.06388	2.00925	2.05406	0	0	0	0	0	0.971834	0.801639	1.02753	1.27333	0.96905	1.00941	0.995473
3665	MARCKS	myristoylated alanine-rich protein kinase C substrate	-1	0	0	0	0	1.79283	1.85501	1.50149	1.86362	1.80281	1.65631	1.79165	0	0	0	0	0	0.7637	0.8082	0.560077	0.710076	0.712646	0.610936	0.650883
3751	TEM7R	tumor endothelial marker 7-related precursor	0	-1	0	0	0	1.64956	1.74414	1.741	1.21408	1.61579	1.47652	1.14108	0	0	0	0	0	0.475652	0.521432	0.483341	0.186862	0.312848	0.238366	0.131162
3823	PPAT	phosphoribosyl pyrophosphate amidotransferase	0	-1	0	0	0	2.2289	2.18368	2.19154	1.67375	2.13167	2.1195	1.81624	0	0	0	0	0	1.02705	0.960315	1.11198	0.76449	1.0786	1.05738	0.8013
3853	FKBP6	FK506 binding protein 6 (36kD)	0	0	0	0	0	0.174421	-0.00491286	0.329607	0.223247	0.0869273	0.27139	0.195444	1	0	0	0	0	0.0250948	0.0740054	0.679595	0.110345	0.215961	0.34631	0.329282
3875	CKMT1	creatine kinase, mitochondrial 1 (ubiquitous)	0	1	0	0	0	0.718197	0.787166	0.59538	1.28485	0.703945	0.574025	0.796796	0	0	0	0	0	0.402114	0.299504	0.285289	0.611996	0.185019	0.170659	0.388554
3877	HDAC10	histone deacetylase 10	0	0	0	0	0	1.67553	1.51758	2.21647	1.43984	1.46247	1.37837	1.30103	1	0	0	0	0	1.08289	0.865619	1.34322	1.01825	0.932352	1.14347	1.08707
3880	C12orf5	chromosome 12 open reading frame 5	1	0	0	0	0	1.30258	1.19162	1.86419	1.42718	1.29021	1.45381	1.36362	1	0	0	0	0	0.444288	0.45497	0.870032	0.49678	0.347128	0.600927	0.496177
3938	FLJ23229	hypothetical protein FLJ23229	0	0	0	0	0	2.02151	1.8439	2.03676	2.01358	1.81451	1.83446	1.93298	1	0	0	0	0	1.25483	1.28773	1.55898	1.41178	1.33523	1.33667	1.41953
3957	EMILIN-2	extracellular glycoprotein EMILIN-2 precursor	1	0	0	0	0	0.237977	0.194083	0.699109	0.0320846	0.132868	0.251211	0.129228	1	0	0	0	0	0.0301559	-0.0232045	0.400815	0.0875641	-0.0183392	-0.00810984	0.104714
3971	SLA2	Src-like-adaptor 2	0	0	0	0	0	0.0752211	0.0362704	0.0830834	0.222156	0.0168193	0.0947538	0.0387134	1	0	0	0	0	0.0756776	-0.0512184	0.358936	0.00289033	0.152389	0.0236121	0.0749695
4050	CYP11B2	cytochrome P450, subfamily XIB (steroid 11-beta-hydroxylase), polypeptide 2	0	0	0	0	0	-0.0352054	0.000848834	0.0799821	0.0436394	-0.00879313	-0.0546415	-0.057252	1	0	0	0	0	-0.161212	-0.244907	0.0935696	-0.184671	-0.101426	-0.0836967	-0.131281
4055	GH2	growth hormone 2	0	0	0	0	0	0.271996	0.224701	0.275723	0.276023	0.242644	0.312112	0.271816	1	0	0	0	0	-0.153323	-0.179424	0.185907	-0.128376	-0.232255	0.000468837	0.0571655
4139	CPE	carboxypeptidase E	1	0	0	0	0	0.728449	0.630222	0.983186	0.443318	0.641039	0.552147	0.52059	0	0	0	0	0	0.372371	0.270188	0.528078	0.190203	0.271497	0.393922	0.191822
4146	TIGA1	TIGA1	1	0	0	0	0	0.586481	0.585236	0.874509	0.580232	0.57507	0.50386	0.595485	0	0	0	0	0	0.560785	0.491122	0.64452	0.47704	0.473825	0.588767	0.490445
4170	PTD012	PTD012 protein	0	0	0	0	0	3.28743	3.29526	3.11409	2.99951	3.18401	3.10352	2.88427	-1	0	0	0	0	1.58432	1.89417	1.35402	1.61738	1.68571	1.64844	1.59474
4184	LAMA3	laminin, alpha 3 (nicein (150kD), kalinin (165kD), BM600 (150kD), epilegrin)	0	0	0	0	0	1.74603	1.59954	2.076	1.93879	1.541	1.42832	1.56628	1	0	0	0	0	1.15411	0.990354	1.3934	0.997271	1.0249	0.933534	0.983234
4242	H-plk	Krueppel-related zinc finger protein	NA	NA	NA	NA	NA	NA	NA	NA	NA	NA	NA	NA	1	0	0	0	0	-0.0977505	0.00874504	0.352867	-0.0265196	-0.0187873	0.0572856	-0.0471518
4246	FLJ13162	hypothetical protein FLJ13162	NA	NA	NA	NA	NA	NA	NA	NA	NA	NA	NA	NA	1	0	0	0	0	0.513853	0.502475	0.998513	0.391906	0.464814	0.478121	0.400858
4253	MRG	mas-related G protein-coupled MRG	0	0	0	0	0	-0.125241	-0.0116202	0.0871146	-0.00237011	-0.0916862	-0.0251874	0.0521404	1	0	0	0	0	0.0660694	0.0837173	0.393897	0.0194252	0.0316543	0.184177	0.210248
4258	KIAA1052	KIAA1052 protein	0	0	0	0	0	0.0605998	0.1394	0.3339	0.109163	0.0858855	0.0537113	0.0451307	1	0	0	0	0	0.154747	0.0644534	0.608155	0.0584556	0.150219	0.0520571	0.0777004
4261	RECQL5	RecQ protein-like 5	-1	0	0	0	0	1.88002	2.28685	1.01601	2.34183	2.40217	2.30319	2.45445	NA	NA	NA	NA	NA	NA	NA	NA	NA	NA	NA	NA
4266	RFX1	regulatory factor X, 1 (influences HLA class II expression)	0	0	0	0	0	0.604009	0.50759	0.740251	0.452326	0.376794	0.385277	0.52252	1	0	0	0	0	0.279999	0.319694	0.712153	0.269884	0.2699	0.209359	0.290856
4270	ELL	ELL gene (11-19 lysine-rich leukemia gene)	0	0	0	0	0	1.74074	1.7241	2.14012	1.73237	1.42975	1.81698	1.81754	1	0	0	0	0	0.712396	0.573937	1.15915	0.57877	0.578175	0.60541	0.504919
4287	BTN3A3	butyrophilin, subfamily 3, member A3	0	0	0	0	0	1.411	1.45952	1.36158	1.04248	1.46355	1.40909	1.34677	0	-1	0	0	0	0.863227	0.976399	0.862462	0.499116	0.927894	0.836313	0.966889
4304	SEMA3B	sema domain, immunoglobulin domain (Ig), short basic domain, secreted, (semaphorin) 3B	1	0	0	0	0	0.826392	0.855051	1.2788	0.998747	0.976547	0.987537	0.669322	1	0	0	0	0	0.610396	0.576319	0.917423	0.53946	0.632452	0.528347	0.486334
4338	LOC51622	CGI-43 protein	NA	NA	NA	NA	NA	NA	NA	NA	NA	NA	NA	NA	1	0	0	0	0	0.158651	0.21042	0.795935	0.157186	0.243863	0.226032	0.310703
4346	FLJ11939	hypothetical protein FLJ11939	0	0	0	0	0	0.619492	0.480875	0.800893	0.591441	0.558694	0.428273	0.641176	1	0	0	0	0	0.481329	0.378558	1.06891	0.430472	0.272834	0.391849	0.484928
4373	FLJ10715	hypothetical protein FLJ10715	0	0	0	0	0	1.56768	1.55233	1.60102	1.30283	1.63026	1.54122	1.45364	0	-1	0	0	0	0.921996	0.932356	0.716657	0.584952	0.906422	0.731862	0.746025
4418	FLJ14050	hypothetical protein FLJ14050	NA	NA	NA	NA	NA	NA	NA	NA	NA	NA	NA	NA	1	0	0	0	0	0.146849	0.197004	0.563606	0.41371	0.1955	0.21651	0.348373
4422	CLCA3	chloride channel, calcium activated, family member 3	1	0	0	0	0	-0.256079	-0.27805	0.391394	-0.243561	-0.22627	-0.2677	-0.30507	1	0	0	0	0	-0.0743759	-0.085056	0.398141	-0.0438515	-0.0995737	-0.096625	-0.0419793
4426	L1CAM	L1 cell adhesion molecule (hydrocephalus, stenosis of aqueduct of Sylvius 1, MASA (mental retardation, aphasia, shuffling gait and adducted thumbs) syndrome, spastic paraplegia 1)	NA	NA	NA	NA	NA	NA	NA	NA	NA	NA	NA	NA	1	0	0	0	0	-0.0400719	-0.0493842	0.26942	-0.0998498	-0.0927594	-0.156509	-0.0248985
4438	C2	complement component 2	0	0	0	0	0	0.260487	0.216231	0.547851	0.313376	0.296375	0.281703	0.226088	1	0	0	0	0	0.172656	0.0671917	0.586058	0.196716	0.132285	0.306521	0.128456
4450	IMAGE3455200	hypothetical protein IMAGE3455200	1	0	0	0	0	0.374474	0.338	1.01279	0.455904	0.40712	0.374513	0.426203	0	0	0	0	0	0.492615	0.37693	0.697073	0.328325	0.476643	0.410267	0.510043
4507	CHD3	chromodomain helicase DNA binding protein 3	0	0	0	0	0	1.65152	1.3017	1.64541	1.54221	1.51425	1.80953	1.70447	1	0	0	0	0	0.710832	0.561388	1.05081	0.71785	0.765619	1.03162	0.812926
4515	TRAF4	TNF receptor-associated factor 4	1	0	0	0	0	1.33759	1.13228	2.11134	1.221	1.27327	1.29097	1.14099	1	0	0	0	0	0.843824	0.702821	1.40231	0.650285	0.926476	0.891184	0.715956
4526	PCDHGC5	protocadherin gamma subfamily C, 5	1	0	0	0	0	0.732008	0.701362	1.54087	0.554848	0.86971	0.705088	0.66663	1	0	0	0	0	0.59957	0.491443	1.34009	0.574518	0.629545	0.782509	0.654066
4576	XT3	X transporter protein 3	0	0	0	0	0	0.203584	0.305239	0.113743	0.199994	0.0724808	0.211847	0.096837	0	1	0	0	0	0.160477	0.181952	0.0891435	0.589794	0.292947	0.285335	0.210488
4593	ALOX12B	arachidonate 12-lipoxygenase, 12R type	0	0	0	0	0	0.435043	0.340392	0.646221	0.471306	0.427566	0.373886	0.486646	1	0	0	0	0	0.244914	0.196764	0.773089	0.223696	0.25888	0.492815	0.454058
4607	MGC12992	hypothetical protein MGC12992	0	0	0	-1	0	0.916123	0.897307	0.694983	0.945271	0.788609	0.514142	0.701215	0	0	0	0	0	0.62293	0.583854	0.392194	0.606046	0.646899	0.315363	0.433293
4691	KCNH2	potassium voltage-gated channel, subfamily H (eag-related), member 2	0	0	0	0	0	0.230161	0.305087	0.420778	0.337728	0.267317	0.329871	0.200853	1	0	0	0	0	0.419211	0.472147	0.960337	0.544847	0.451638	0.570939	0.53019
4712	TP53INP1	tumor protein p53 inducible nuclear protein 1	1	0	0	0	0	2.23771	2.06322	3.06869	2.2077	2.05333	2.71222	2.09869	1	0	0	0	0	1.04404	0.878825	1.86221	1.02917	0.838558	1.49774	0.860062
4891	ADRB2	adrenergic, beta-2-, receptor, surface	0	0	0	0	0	2.24173	2.08307	2.34349	2.0955	2.13922	2.188	2.05104	1	0	0	0	0	0.989202	0.971883	1.45742	0.834251	0.905135	0.844187	0.770815
4897	DKFZp434J0617	hypothetical protein DKFZp434J0617	0	0	0	0	0	1.41293	1.30013	1.65502	1.29164	1.30957	1.11693	1.2471	1	0	0	0	0	0.591619	0.607503	0.970606	0.568717	0.531113	0.595711	0.418891
4912	PTBP1	polypyrimidine tract binding protein 1	0	0	0	0	0	1.25456	1.52764	1.77066	1.05785	1.22678	1.47606	1.29322	1	0	0	0	0	0.557992	0.451183	0.794692	0.693415	0.635755	0.802577	0.58878
4934	REV3L	REV3-like, catalytic subunit of DNA polymerase zeta (yeast)	1	0	0	0	0	1.44819	1.67841	2.19978	1.52301	1.56163	1.67576	1.61861	0	0	0	0	0	0.854382	0.976758	1.35133	1.03868	1.00888	0.910236	1.03506
4963	CSPG2	chondroitin sulfate proteoglycan 2 (versican)	1	0	0	0	0	0.750724	0.384302	1.1183	0.600334	0.635253	0.319751	0.681971	1	0	0	0	0	0.436264	0.225902	0.73647	0.315207	0.267851	0.278508	0.259423
5009	TEL2	transcription factor ets	1	0	0	0	0	0.696997	0.559437	0.981361	0.560273	0.497939	0.577295	0.630025	0	0	0	0	0	0.228352	0.117883	0.587001	0.149111	0.0768561	0.441096	0.0938392
5039	BTC	betacellulin	0	-1	0	0	0	0.944246	0.903346	0.960821	0.576708	0.829727	0.962331	1.11152	0	0	0	0	0	0.419661	0.28429	0.398425	0.222882	0.29348	0.483833	0.628642
5084	PCDHGB5	protocadherin gamma subfamily B, 5	0	-1	0	0	0	0.442993	0.50024	0.476556	0.148016	0.46411	0.250311	0.390694	0	0	0	0	0	0.330785	0.370357	0.254955	0.164577	0.349505	0.0757939	0.310013
5208	FLJ10241	hypothetical protein FLJ10241	1	0	0	0	0	1.32167	1.38926	1.7855	1.54009	1.39444	1.48214	1.5903	0	0	0	0	0	0.916519	0.883695	1.08976	0.895059	0.92098	0.977699	0.954202
5341	FYCO1	FYVE and coiled-coil domain containing 1	0	0	0	0	0	0.0645495	0.0745486	0.155032	0.0228859	0.0544688	0.110594	0.0842874	1	0	0	0	0	0.0300541	0.0638703	0.356788	0.0166861	0.0572732	0.00125704	0.0388564
5489	HIBCH	3-hydroxyisobutyryl-Coenzyme A hydrolase	0	0	0	0	0	0.970981	0.949943	1.2689	0.831738	0.904093	1.02978	0.990119	1	0	0	0	0	0.312975	0.269097	0.733936	0.461406	0.425197	0.533078	0.417542
5550	FLJ23119	hypothetical protein FLJ23119	0	0	0	0	0	-0.037198	0.00129651	0.204805	-0.0454418	0.0993402	0.0674034	0.0869623	1	0	0	0	0	0.231395	0.175763	0.609904	0.0724698	0.20784	0.27699	0.270263
5599	FST	follistatin	1	0	0	0	0	0.0703121	0.0529136	0.434034	0.178474	0.145657	0.196389	0.0657028	0	0	0	0	0	0.0956654	0.0251113	0.151391	0.0754427	0.186009	0.167992	-0.00995351
5624	GPHN	gephyrin	0	1	0	0	0	2.48068	2.56061	2.66168	2.88746	2.64251	2.66279	2.70818	0	0	0	0	0	1.52473	1.38039	1.37363	1.60727	1.40289	1.39842	1.571
5703	IL15	interleukin 15	0	-1	0	0	0	1.43943	1.21786	1.27587	0.744638	1.27941	1.41348	1.11678	0	0	0	0	0	0.791373	0.582367	0.794837	0.266155	0.625102	0.812756	0.481546
5711	KIAA0905	yeast Sec31p homolog	0	-1	0	0	0	2.98831	2.92202	2.83775	2.27153	2.88768	2.89995	2.67285	0	0	0	0	0	1.42923	1.544	1.41899	1.14671	1.37948	1.46098	0.871237
5727	PDHA1	pyruvate dehydrogenase (lipoamide) alpha 1	1	0	0	0	0	0.327063	0.29528	0.797764	0.381692	0.416415	0.314863	0.322489	0	0	0	0	0	0.122068	0.279598	0.318545	0.191376	0.333964	0.0771776	0.100199
5755	RYBP	RING1 and YY1 binding protein	1	0	0	0	0	0.111673	0.0727409	0.328259	0.168638	0.207634	0.163945	0.134524	0	0	0	0	0	0.161887	0.115239	0.484327	0.369735	0.35695	0.259692	0.24661
5759	APC10	anaphase-promoting complex subunit 10	-1	0	0	0	0	1.7911	2.22056	1.029	1.77265	2.25787	2.24378	2.05643	-1	0	0	0	0	1.32071	1.2421	0.442683	0.928985	1.25947	1.14686	1.07422
5766	C1QTNF6	C1q and tumor necrosis factor related protein 6	0	0	0	0	0	0.882174	0.786813	0.663617	1.05185	0.978654	0.998294	0.999376	0	0	0	0	1	0.583121	0.459323	0.506074	0.714837	0.552664	0.856279	1.00624
5939	SLC5A1	solute carrier family 5 (sodium/glucose cotransporter), member 1	0	0	0	0	0	0.114276	0.0414018	0.243604	0.131743	0.0733993	-0.0422669	0.071384	1	0	0	0	0	0.0218266	-0.0352383	0.271595	0.0538203	0.0392715	0.0860888	0.14816
5990	KIAA0843	KIAA0843 protein	1	0	0	0	0	0.801036	0.766512	1.07777	0.864016	0.865897	0.906538	0.874399	0	0	0	0	0	1.12407	1.13288	1.10764	1.07034	1.23785	1.22534	1.20369
5995	FLJ10724	melanoma antigen recognized by T cells 2	0	0	0	0	0	1.37339	1.41516	1.6576	1.33464	1.35241	1.44143	1.45348	1	0	0	0	0	0.824605	0.651386	1.05626	0.913877	0.860072	1.03768	0.857264
6039	NUP54	nucleoporin 54kD	0	-1	0	0	0	1.80076	1.61231	1.50775	1.22249	1.61705	1.50126	1.50322	0	0	0	0	0	0.822935	0.979754	0.765132	0.503065	0.754232	0.604822	0.660977
6064	ABCC5	ATP-binding cassette, sub-family C (CFTR/MRP), member 5	0	0	0	0	0	2.0189	2.18454	1.96052	2.06234	2.0982	2.01129	2.1345	-1	0	0	0	0	1.28382	1.51509	1.06107	1.2179	1.30338	1.17815	1.18042
6124	DGKZ	diacylglycerol kinase, zeta (104kD)	1	0	0	0	0	1.2693	1.35471	2.18163	1.35749	1.21706	1.46419	1.35903	1	0	0	0	0	0.901059	0.978742	1.7096	0.7923	0.823508	1.17061	0.96193
6143	PRKRA	protein kinase, interferon-inducible double stranded RNA dependent activator	0	0	0	0	0	1.77712	1.8687	1.56952	1.78159	1.83548	1.82612	1.82684	-1	0	0	0	0	1.13717	1.08435	0.748944	1.16101	1.11932	1.19177	1.08607
6150	NAT8	N-acetyltransferase 8 (camello like)	0	0	0	0	0	0.043214	0.0671781	0.123352	0.122554	0.0819504	0.0819965	0.103383	1	0	0	0	0	-0.0724945	-0.071003	0.298712	-0.10153	-0.0990751	-0.0284672	-0.0010508
6169	MYO15A	myosin XVA	0	0	0	0	0	0.194413	0.24494	0.397702	0.327839	0.291359	0.365777	0.239745	1	0	0	0	0	0.276393	0.152994	0.503473	0.206283	0.209891	0.315782	0.182727
6193	FGR	Gardner-Rasheed feline sarcoma viral (v-fgr) oncogene homolog	0	0	0	0	0	0.259685	0.152716	0.392077	0.2532	0.181996	0.161757	0.293228	1	0	0	0	0	0.114792	0.1235	0.428248	0.233445	0.100053	0.186024	0.173355
6266	SLC7A11	solute carrier family 7, (cationic amino acid transporter, y+ system) member 11	0	-1	0	0	0	1.65535	1.84442	1.6456	1.22472	1.77196	1.55756	1.73078	0	0	0	0	0	0.84762	0.968804	0.88313	0.616587	0.79797	0.657609	0.831872
6325	CCNI	cyclin I	0	-1	0	0	0	1.65397	1.57929	1.70852	1.03145	1.46061	1.45844	1.3558	0	0	0	0	0	0.752177	0.771437	0.756692	0.423274	0.712891	0.64101	0.622494
6331	CrkRS	CDC2-related protein kinase 7	NA	NA	NA	NA	NA	NA	NA	NA	NA	NA	NA	NA	1	0	0	0	0	0.202687	0.231902	0.727851	0.0550133	0.123473	0.194945	0.121846
6384	CSTN3	calsyntenin 3	0	0	0	0	0	0.405405	0.259839	0.489764	0.256101	0.33265	0.417861	0.426313	1	0	0	0	0	0.228152	0.184749	0.577681	0.0682238	0.227446	0.321323	0.424759
6411	ZNF263	zinc finger protein 263	-1	0	0	0	0	2.31497	2.42075	1.76846	2.41031	2.47156	2.48851	2.36748	0	0	0	0	0	1.12283	1.08945	0.789244	1.03391	1.10902	0.996039	1.09108
6415	SUCLA2	succinate-CoA ligase, ADP-forming, beta subunit	1	0	0	0	0	1.44212	1.31298	1.71679	1.3174	1.37927	1.25944	1.33079	0	0	0	0	0	0.760166	0.685669	0.797599	0.668304	0.687184	0.548378	0.687518
6440	ZNF221	zinc finger protein 221	-1	0	0	0	0	0.790964	1.03473	0.321028	0.646772	0.649416	0.80186	0.557876	NA	NA	NA	NA	NA	NA	NA	NA	NA	NA	NA	NA
6483	F23149_1	hypothetical protein F23149_1	0	0	0	0	0	2.35072	2.29261	2.52856	2.3158	2.32198	2.41949	2.32421	1	0	0	0	0	1.13892	1.09787	1.42036	1.11766	1.19763	1.24885	1.01412
6485	MANBA	mannosidase, beta A, lysosomal	0	-1	0	0	0	1.60818	1.3905	1.60533	1.13167	1.58822	1.55775	1.45467	0	0	0	0	0	0.673949	0.47746	0.629598	0.388685	0.452259	0.269666	0.387708
6504	ACPT	acid phosphatase, testicular	0	0	0	0	0	0.133985	0.0659365	0.112922	0.0693389	0.0937958	0.107184	0.0692103	1	0	0	0	0	-0.150928	-0.146694	0.149224	-0.180104	-0.154556	0.00604348	0.0462679
6604	CHFR	checkpoint with forkhead and ring finger domains	0	1	0	0	0	0.976357	0.607944	1.13084	1.28818	0.943976	1.22548	0.662626	0	0	0	0	0	1.03095	0.69799	1.00903	1.27813	0.986633	1.19386	1.00771
6637	WNT5A	wingless-type MMTV integration site family, member 5A	1	0	0	0	0	0.004286	-0.10702	0.237379	-0.088078	-0.134746	-0.0669584	-0.12957	0	0	0	0	0	0.0699358	0.218686	0.419506	0.0736065	0.0427802	0.0414787	0.0962749
6673	MGC2941	hypothetical protein MGC2941	0	1	0	0	0	0.627954	0.537348	0.739249	1.01177	0.70596	0.901215	0.748375	0	0	0	0	0	0.639077	0.480454	0.516098	0.654732	0.529375	0.641118	0.709524
6715	FLJ22477	hypothetical protein FLJ22477	0	0	0	0	0	2.72634	2.67861	2.25517	2.69478	2.7695	2.75244	2.64747	-1	0	0	0	0	1.49974	1.53795	1.22725	1.58276	1.45456	1.573	1.54829
6772	MGC20255	hypothetical protein MGC20255	1	0	0	0	0	1.58431	1.53993	2.03261	1.65581	1.65806	1.70343	1.66353	0	0	0	0	0	0.807461	0.866146	1.0741	0.814703	0.931546	0.888894	1.08116
6790	FLJ13262	hypothetical protein FLJ13262	0	-1	0	0	0	1.28201	1.20423	1.25157	0.856856	1.18392	1.13766	1.13931	0	0	0	0	0	0.475518	0.500277	0.38099	0.391552	0.553145	0.399664	0.396973
6853	GPR8	G protein-coupled receptor 8	0	0	0	0	0	-0.0822922	-0.195196	-0.154161	-0.190891	-0.143924	-0.0716241	-0.074812	1	0	0	0	0	-0.251536	-0.288857	0.0912875	-0.27197	-0.330005	-0.0753909	-0.0295567
6907	FLJ10466	hypothetical protein FLJ10466	-1	0	0	0	0	1.80455	1.67007	0.707205	1.7297	1.73354	1.64393	1.80785	-1	0	0	0	0	1.02539	0.998905	0.366829	1.04257	1.18162	0.85626	1.0266
6987	MGC3731	hypothetical protein MGC3731	1	0	0	0	0	0.864743	0.537686	1.34884	0.678647	0.688772	0.476567	0.528446	0	0	0	0	0	0.673552	0.552072	0.84289	0.569571	0.822873	0.482635	0.567197
7022	CACNG1	calcium channel, voltage-dependent, gamma subunit 1	0	0	0	0	0	0.0628883	0.0602958	0.217966	0.114384	0.092173	0.0660531	0.103385	1	0	0	0	0	0.0132597	0.0922826	0.371483	0.0857909	0.0569635	0.023632	0.0803798
7143	MTMR4	myotubularin related protein 4	1	0	0	0	0	1.99083	2.10971	2.49608	2.13625	2.17356	2.12999	2.12417	0	0	0	0	0	1.10331	1.15997	1.18035	1.02211	1.2566	1.01871	1.04119
7152	PHB	prohibitin	0	0	0	0	0	2.65894	2.60516	2.67834	2.69285	2.68233	2.55173	2.65758	-1	0	0	0	0	1.53726	1.60357	1.20347	1.45579	1.54056	1.35237	1.49232
7168	AND-1	AND-1 protein	0	0	0	0	0	2.79777	2.70707	2.87871	2.95955	2.74993	2.7372	2.78506	1	0	0	0	0	0.897555	1.29954	1.58173	1.55404	1.35093	1.37576	1.40955
7191	LOC51049	clone 1900 unknown protein	0	0	0	0	0	0.607462	0.11411	0.567368	0.166564	0.214627	0.082018	0.220635	1	0	0	0	0	0.25829	0.15428	0.800302	0.160224	0.16865	0.129661	0.289733
7231	CYP4F8	cytochrome P450, subfamily IVF, polypeptide 8	0	0	0	0	0	-0.202138	-0.241644	-0.089246	-0.111709	-0.246388	-0.203552	-0.104161	1	0	0	0	0	-0.299875	-0.235823	0.0131789	-0.223731	-0.284842	-0.188764	-0.237462
7340	SLC28A1	solute carrier family 28 (sodium-coupled nucleoside transporter), member 1	0	0	0	0	0	0.073194	0.0743399	0.121577	0.115177	0.0964668	0.211452	0.140831	1	0	0	0	0	-0.117898	-0.00715792	0.678935	0.00940616	-0.0708564	0.2628	0.0744822
7687	HCRTR1	hypocretin (orexin) receptor 1	0	0	0	0	0	0.189681	0.179814	0.322566	0.154715	0.219729	0.211137	0.110894	1	0	0	0	0	0.0912869	0.0733421	0.475638	0.149351	0.178052	0.144185	0.194177
7694	GHR	growth hormone receptor	0	0	0	0	0	1.41199	1.42367	1.58146	1.08437	1.29196	1.26901	1.24454	1	0	0	0	0	0.432884	0.423437	0.787576	0.426	0.409295	0.60381	0.438473
7767	HSU47926	hypothetical protein B	-1	0	0	0	0	2.013	2.05034	1.37286	2.32981	1.99588	2.1616	1.90885	0	0	0	0	0	0.949527	0.992011	0.867041	1.34698	1.03223	1.14573	0.949229
7837	LIG1	ligase I, DNA, ATP-dependent	1	0	0	0	0	0.585303	0.533643	1.01324	0.738946	0.640341	0.572852	0.605875	0	0	0	0	0	0.331749	0.303051	0.477509	0.332308	0.198431	0.413081	0.169762
7874	FLJ20043	hypothetical protein FLJ20043	0	0	0	0	0	-0.0751965	-0.0623998	-0.00360883	-0.137102	-0.172298	-0.102418	-0.130838	1	0	0	0	0	-0.000996277	0.0215935	0.317426	-0.0844959	-0.00695011	0.0119715	-0.0225645
7956	MGC13250	hypothetical protein MGC13250	1	0	0	0	0	0.827749	0.805603	1.13063	0.634257	0.82366	0.919131	0.863023	0	0	0	0	0	0.474703	0.345124	0.432399	0.201676	0.453807	0.415591	0.36299
7990	FLJ22756	hypothetical protein FLJ22756	0	0	0	0	0	0.182713	0.19791	0.170554	0.305229	0.280213	0.275612	0.344112	0	0	0	0	1	0.152429	0.24506	0.180128	0.228934	0.17063	0.427753	0.560778
8007	FLJ22173	hypothetical protein FLJ22173	1	0	0	0	0	0.209476	0.214801	0.500258	0.23921	0.184804	0.181319	0.211469	1	0	0	0	0	0.12217	0.136346	0.597419	0.280967	0.314813	0.188553	0.190498
8082	PLCG1	phospholipase C, gamma 1 (formerly subtype 148)	1	0	0	0	0	0.500517	0.445277	0.811387	0.576272	0.590229	0.590685	0.621496	0	0	0	0	0	0.655036	0.618472	0.870758	0.740042	0.718685	0.790666	0.788013
8120	ACVR2	activin A receptor, type II	-1	0	0	0	0	1.17634	1.18705	0.894146	1.22626	1.2655	1.27125	1.3276	0	0	0	0	0	0.287235	0.393861	0.161528	0.28767	0.274366	0.217864	0.20053
8169	KIAA0255	KIAA0255 gene product	-1	0	0	0	0	2.92991	2.98934	2.20964	3.12374	2.91592	2.97931	3.05443	-1	0	0	0	0	2.06115	2.29962	1.70296	2.34594	2.07674	2.08071	2.27668
8235	MUT	methylmalonyl Coenzyme A mutase	-1	0	0	0	0	2.25708	2.22649	1.94167	2.23272	2.32017	2.20262	2.24059	0	0	0	0	0	0.962024	1.01379	0.852594	0.986403	1.06294	0.849772	0.88789
8251	TGFB3	transforming growth factor, beta 3	-1	0	0	0	0	1.72833	1.65346	1.14912	1.67629	1.72752	1.6201	1.70653	0	0	0	0	0	0.824427	0.702672	0.585098	0.73847	0.777283	0.68883	0.794615
8314	PPY	pancreatic polypeptide	0	0	0	0	0	0.527833	0.538507	0.51047	0.77909	0.697264	0.743352	0.576328	1	0	0	0	0	0.150944	0.169505	0.619339	0.127855	0.110462	0.559383	0.442272
8335	FLJ12691	hypothetical protein FLJ12691	0	0	0	0	0	1.47197	1.79535	1.50822	1.60639	1.62366	1.79614	1.6514	-1	0	0	0	0	0.898333	0.797817	0.466544	0.90578	0.844444	0.830955	0.784999
8397	OVOL1	ovo-like 1(Drosophila)	0	0	0	0	0	0.554353	0.443333	0.581681	0.579927	0.458195	0.498188	0.401781	1	0	0	0	0	0.366289	0.179864	0.904063	0.309351	0.298986	0.371358	0.230634
8403	LOC116173	hypothetical protein BC013109	0	0	0	0	0	0.36619	0.337438	0.359944	0.306634	0.306725	0.42727	0.332699	1	0	0	0	0	-0.00156906	0.020845	0.335804	0.0287149	-0.0518497	0.147048	0.204542
8443	DCN	decorin	0	0	0	0	0	0.186648	0.0452468	0.328706	0.120974	0.102306	0.123394	0.035523	1	0	0	0	0	0.0259362	-0.0447431	0.309751	0.117857	0.127596	0.0984332	0.106622
8474	LOC56920	semaphorin sem2	NA	NA	NA	NA	NA	NA	NA	NA	NA	NA	NA	NA	1	0	0	0	0	0.178325	0.182452	1.22891	0.233881	0.12993	0.529478	0.433919
8494	C20orf100	chromosome 20 open reading frame 100	0	0	0	0	0	0.607555	0.767523	1.1353	1.06639	0.519879	0.934069	0.601576	1	0	0	1	0	0.534542	0.551356	0.95634	0.968614	0.492803	1.20138	0.750455
8522	FBXO22	F-box only protein 22	1	0	0	0	0	2.32626	2.35998	2.74748	2.45567	2.48238	2.50546	2.35467	0	0	0	0	0	1.09895	1.12938	1.40831	1.03965	1.10323	1.05068	0.923933
8523	TNP2	transition protein 2 (during histone to protamine replacement)	0	0	0	0	0	-0.0805237	-0.225773	-0.135408	-0.27234	-0.239053	-0.118619	-0.125614	1	0	0	0	0	-0.299731	-0.288607	0.226969	-0.364341	-0.280675	-0.0733796	-0.171372
8535	ZNF226	zinc finger protein 226	NA	NA	NA	NA	NA	NA	NA	NA	NA	NA	NA	NA	-1	0	0	0	0	1.46128	1.41471	0.882795	1.24133	1.21223	1.16558	1.26241
8619	STRIN	STRIN protein	0	0	0	0	0	1.1144	0.636502	1.33945	0.561552	0.828624	0.762734	0.760095	1	0	0	0	0	0.414282	0.367139	0.860885	0.401939	0.383045	0.350411	0.233244
8819	GMEB2	glucocorticoid modulatory element binding protein 2	1	0	0	0	0	0.530486	0.173659	0.903477	0.304229	0.327065	0.261771	0.281254	1	0	0	0	0	0.132291	0.133153	0.576467	0.0666709	0.175444	0.216312	0.105057
8845	CLDN2	claudin 2	0	0	0	0	0	-0.0765682	-0.0860271	0.0689639	-0.0751972	0.0117958	-0.01754	0.063234	1	0	0	0	0	0.0276763	0.126324	0.549913	0.141449	0.109091	0.161699	0.173163
8870	CAMK2D	calcium/calmodulin-dependent protein kinase (CaM kinase) II delta	0	-1	0	0	-1	2.77164	2.66536	2.44394	1.95476	2.54465	2.57443	2.18333	0	0	0	0	0	1.12633	1.2769	1.16934	0.983775	1.22299	1.28847	0.9819
8875	SERPINB5	serine (or cysteine) proteinase inhibitor, clade B (ovalbumin), member 5	1	0	0	0	0	1.47147	1.45054	1.84715	1.6009	1.35506	1.58008	1.70504	0	0	0	0	0	0.792566	0.63976	0.855328	0.753168	0.64844	0.727473	0.855719
8878	ICAM4	intercellular adhesion molecule 4, Landsteiner-Wiener blood group	0	0	0	0	0	0.292575	0.330833	0.31469	0.343876	0.349778	0.324229	0.187819	1	0	0	0	0	0.527377	0.473396	1.02717	0.540225	0.404102	0.983644	0.50689
8915	FLJ12681	hypothetical protein FLJ12681	1	0	0	0	0	-0.119571	-0.318781	0.333661	-0.349338	-0.398318	-0.337476	-0.28375	1	0	0	0	0	-0.222409	-0.316288	0.210567	-0.252075	-0.337651	-0.276638	-0.0897625
8944	STAC	src homology three (SH3) and cysteine rich domain	0	1	0	0	0	0.654187	0.879262	0.583324	1.61497	0.790691	0.771056	1.03481	0	1	0	0	0	0.397871	0.428248	0.306394	1.03075	0.5524	0.458365	0.578412
8967	MRPL23	mitochondrial ribosomal protein L23	0	0	0	0	0	0.275762	0.283816	0.310221	0.16226	0.208504	0.321413	0.187416	1	0	0	0	0	0.232356	0.166427	0.527531	0.335845	0.260868	0.419862	0.136965
8969	HSPC002	HSPC002 protein	0	1	0	1	0	2.38225	2.23367	2.39052	2.70577	2.43498	2.67502	2.54906	0	0	0	0	0	1.41947	1.37193	1.33536	1.5354	1.3145	1.58689	1.52857
9007	MDS009	x 009 protein	0	0	0	0	0	1.32882	1.47289	0.902462	1.40741	1.5185	1.46193	1.37394	-1	0	0	0	0	0.735194	0.651963	0.273265	0.686325	0.591939	0.400102	0.542131
9023	CATSPER	cation channel of sperm	0	0	0	0	0	0.254818	0.152137	0.177714	0.261901	0.185646	0.186087	0.269238	-1	0	0	0	0	0.628068	0.796389	0.337354	0.631195	0.593885	0.585611	0.795877
9040	FLJ20641	hypothetical protein FLJ20641	0	0	0	0	0	2.5663	2.65934	2.54148	2.89367	2.69852	2.78193	2.72209	-1	0	0	0	0	1.44792	1.459	1.16862	1.56458	1.34352	1.36189	1.27538
9042	NCOA4	nuclear receptor coactivator 4	1	0	0	0	0	1.74342	1.60997	2.07082	1.85346	1.74758	1.85414	1.82611	0	0	0	0	0	1.08453	1.0164	1.13211	1.14909	1.0721	1.06302	1.17724
9043	DJ462O23.2	hypothetical protein dJ462O23.2	0	0	0	0	0	1.55387	1.35311	1.59548	1.33934	1.44782	1.30331	1.26282	1	0	0	0	0	0.892397	0.758741	1.21668	0.844626	0.871941	0.850294	0.857077
9085	CFL1	cofilin 1 (non-muscle)	0	0	0	0	0	2.21231	2.27279	2.42061	2.25712	2.41527	2.27439	2.25165	1	0	0	0	0	0.677818	0.849781	1.12369	0.821945	0.90595	0.762504	0.824919
9144	HNRPDL	heterogeneous nuclear ribonucleoprotein D-like	0	-1	0	0	0	2.53112	2.56182	2.53589	1.90422	2.42102	2.48513	2.25672	0	0	0	0	0	1.11786	0.981676	1.197	0.883503	1.1365	0.997425	0.843061
9172	KIAA0575	KIAA0575 gene product	1	0	0	0	0	0.298487	0.272797	0.713148	0.270168	0.28878	0.301582	0.210143	1	0	0	0	0	0.297955	0.171254	0.844691	0.138358	0.278888	0.366358	0.152868
9242	LOC115817	hypothetical protein BC014057	0	1	0	0	0	2.1118	2.07144	2.01169	2.47798	2.14799	2.16608	2.29612	0	0	0	0	0	0.908725	0.969946	0.90994	1.04892	0.945712	1.049	0.938493
9275	MAP1A	microtubule-associated protein 1A	0	0	0	0	0	0.0591818	0.0778594	0.364672	0.0944167	0.170569	0.0366748	0.085717	1	0	0	0	0	0.00200539	0.095965	0.352564	0.0970284	0.0522806	0.0842243	0.22521
9349	TACSTD2	tumor-associated calcium signal transducer 2	-1	0	0	0	0	1.31096	1.42365	0.997315	1.40336	1.41295	1.33119	1.40187	0	0	0	0	0	0.645721	0.582072	0.574377	0.665338	0.723146	0.669753	0.739612
9350	DQX1	DEAQ RNA-dependent ATPase DQX1	0	0	0	0	0	0.375325	0.388732	0.73625	0.329869	0.289081	0.309181	0.267829	1	0	0	0	0	0.474434	0.378342	0.923556	0.440969	0.423693	0.359638	0.364264
9354	MAFF	v-maf musculoaponeurotic fibrosarcoma oncogene homolog F (avian)	-1	0	0	0	0	1.12326	1.15209	0.831068	1.13255	1.07841	1.14444	1.1261	0	0	0	0	0	0.96206	0.997846	0.958404	0.911731	0.837684	0.72575	1.0343
9399	DGUOK	deoxyguanosine kinase	-1	0	0	0	0	1.66726	1.66909	1.11511	1.63963	1.63608	1.69361	1.68098	-1	0	0	0	0	0.965122	0.947823	0.528808	0.858175	0.889807	0.770005	0.777046
9591	SEI1	CDK4-binding protein p34SEI1	0	0	0	0	0	2.21744	2.12581	2.46439	2.10591	2.07452	2.18443	2.16559	1	0	0	0	0	0.821528	0.745525	1.43662	0.836363	0.834586	0.893345	0.775993
9620	LOC51647	CGI-128 protein	1	0	0	0	0	3.33865	3.31896	3.6803	3.29974	3.26604	3.31059	3.29113	0	0	0	0	0	1.88355	1.71943	2.15874	1.73258	1.76687	1.85847	1.7453
9634	HSAJ1454	testican 3	0	-1	0	0	0	0.79736	0.754237	0.786173	0.361962	0.659198	0.830521	0.869018	0	0	0	0	0	0.258655	0.255319	0.341042	0.128284	0.279931	0.336335	0.338067
9643	TGM1	transglutaminase 1 (K polypeptide epidermal type I, protein-glutamine-gamma-glutamyltransferase)	0	0	0	0	0	0.357615	0.360033	0.459167	0.674704	0.342356	0.309881	0.389778	1	0	0	0	0	0.327592	0.198088	0.663427	0.53467	0.333864	0.342946	0.487173
9647	CNK	cytokine-inducible kinase	1	0	0	0	0	1.91794	2.01972	2.76525	1.89167	1.83076	2.07805	1.99033	1	0	0	0	0	1.02838	0.929264	1.97551	1.04576	1.0022	1.30736	0.88263
9693	DKFZP566M114	hypothetical protein DKFZp566M114	0	-1	0	0	0	2.44205	2.43162	2.43861	1.79155	2.36296	2.33475	2.29845	0	0	0	0	0	1.14769	0.997925	1.07878	0.648959	0.985725	0.778402	0.91809
9782	NDRG1	N-myc downstream regulated gene 1	1	0	0	0	0	2.35372	2.26122	2.63264	2.31201	2.28	2.39376	2.31443	0	0	0	0	0	1.50559	1.35481	1.59999	1.39686	1.44158	1.46786	1.4293
9791	FLJ13385	hypothetical protein FLJ13385	-1	0	0	0	0	2.32441	2.32869	2.06082	2.13871	2.2264	2.03636	2.26333	0	0	0	0	0	1.2107	1.10178	1.02345	1.01821	1.19968	1.07959	1.10631
9927	GAGE7B	G antigen 7B	1	0	0	0	0	-0.630037	-0.637331	-0.284778	-0.660166	-0.611289	-0.549162	-0.589761	0	0	0	0	0	-0.481948	-0.423616	-0.321551	-0.507829	-0.388012	-0.43433	-0.310714
9967	HINT3	histidine triad nucleotide binding protein 3	0	0	0	0	0	1.99665	2.07139	1.73974	2.20356	2.17938	2.0522	2.11799	-1	0	0	0	0	1.07156	1.09892	0.479694	1.17694	1.16172	1.06636	0.959422
9975	DCTN4	dynactin 4 (p62)	1	0	0	0	0	2.29165	2.14499	2.58121	2.34072	2.27994	2.32474	2.2532	0	0	0	0	0	1.77887	1.75538	1.7925	1.6799	1.81337	1.66945	1.76724
10062	SLC12A8	solute carrier family 12 (potassium/chloride transporters), member 8	NA	NA	NA	NA	NA	NA	NA	NA	NA	NA	NA	NA	-1	0	0	0	0	0.608362	0.71627	0.217856	0.529664	0.474454	0.522397	0.653166
10066	LOC51157	LDL induced EC protein	0	0	0	0	0	1.66378	1.40471	1.73958	1.30945	1.36402	1.44936	1.3511	1	0	0	0	0	0.51432	0.629412	0.943062	0.591334	0.642114	0.568049	0.639122
10074	SGSH	N-sulfoglucosamine sulfohydrolase (sulfamidase)	0	0	0	0	0	0.0129809	-0.0622806	0.171649	0.059328	0.0627394	0.103016	0.023364	1	0	0	0	0	-0.0444837	-0.110432	0.39208	-0.0565415	-0.108115	0.0478543	0.00185616
10107	LYPLA2	lysophospholipase II	0	0	0	0	0	1.80042	1.77282	1.90626	1.77852	1.88475	1.83899	1.80754	1	0	0	0	0	1.16884	1.15579	1.91053	1.25144	1.23256	1.39008	1.3067
10119	EIF4A1	eukaryotic translation initiation factor 4A, isoform 1	0	0	0	0	0	1.98498	1.89489	1.47767	2.01623	1.93365	2.13798	1.66381	-1	0	0	0	0	0.518212	0.674293	0.31006	0.54942	0.748424	0.611376	0.588396
10131	C3	complement component 3	0	0	0	0	0	0.556699	0.531587	0.668281	0.646588	0.557695	0.647013	0.624634	1	0	0	0	0	0.4238	0.379079	0.732038	0.4535	0.382328	0.480647	0.46638
10162	LOC113444	hypothetical protein BC011880	0	0	0	0	0	1.69457	1.43956	1.81378	1.4387	1.42113	1.43482	1.48917	1	0	0	0	0	0.842056	0.997456	1.35737	0.973974	0.964589	1.01469	0.968807
10167	PAIP2	PABP-interacting protein 2	-1	0	0	0	0	1.30866	1.77406	0.390732	1.68325	1.76705	1.66003	1.72022	-1	0	0	0	0	0.618418	0.672134	-0.076487	0.600701	0.751066	0.617716	0.634325
10185	ITGA2B	integrin, alpha 2b (platelet glycoprotein IIb of IIb/IIIa complex, antigen CD41B)	0	0	0	0	0	0.0274449	-0.000568204	0.155851	0.00730243	-0.0786464	0.0565144	0.15032	1	0	0	0	0	0.161775	0.0594153	0.452926	0.133585	-0.005902	0.136492	0.285793
10241	FLJ13154	hypothetical protein FLJ13154	1	0	0	0	0	0.797152	0.637379	1.21755	0.788083	0.593459	0.691446	0.762455	0	0	0	0	0	0.492379	0.418917	0.67858	0.323947	0.419748	0.397774	0.413144
10333	DNASE1L1	deoxyribonuclease I-like 1	1	0	0	0	0	0.132564	0.235568	0.424842	0.361723	0.294391	0.168416	0.285641	0	0	0	0	0	0.338349	0.234888	0.449707	0.359036	0.355269	0.171424	0.510068
10346	PAP	pancreatitis-associated protein	0	0	0	0	0	0.363247	0.712645	-0.286929	0.507488	0.663125	0.826555	0.785852	-1	0	0	0	0	0.319868	0.155728	-0.245468	0.245478	0.137661	0.0809505	0.131209
10354	SLC22A7	solute carrier family 22 (organic anion transporter), member 7	-1	0	0	0	0	1.01284	1.48787	0.041281	1.46419	1.48434	1.65834	1.62007	-1	0	0	0	0	0.902992	0.8603	-0.0299265	0.9166	0.844466	1.00209	0.898458
10403	EDIL3	EGF-like repeats and discoidin I-like domains 3	0	0	0	0	0	1.19243	1.54568	1.59388	1.92603	1.1019	1.10933	1.22982	0	1	0	0	0	0.449667	0.473912	0.819769	1.02025	0.420537	0.339226	0.4381
10413	ALDH4A1	aldehyde dehydrogenase 4 family, member A1	1	0	0	0	0	0.134896	0.200555	0.508146	0.252083	0.21746	0.20376	0.192091	0	0	0	0	0	0.0912126	0.0465148	0.404445	0.1422	0.0985651	0.296531	0.325233
10446	UBE2M	ubiquitin-conjugating enzyme E2M (UBC12 homolog, yeast)	1	0	0	0	0	1.55513	1.05832	2.81952	1.08124	0.960654	1.24815	1.09113	1	0	0	0	0	0.570383	0.438432	1.28733	0.598824	0.478991	0.513498	0.576779
10459	DKFZp547I224	hypothetical protein DKFZp547I224	1	0	0	0	0	0.235483	0.0154544	1.3948	-0.00558129	0.0548934	-0.0248831	-0.0338785	1	0	0	0	0	0.0890958	0.0105856	0.738631	0.0961535	0.134532	0.0366938	0.209479
10508	FGF5	fibroblast growth factor 5	0	-1	0	0	0	2.85985	2.84229	2.65232	2.46883	2.88014	2.85941	2.71956	0	0	0	0	0	1.59369	1.65222	1.37727	1.27246	1.53297	1.46104	1.36442
10529	DKFZP566E144	small fragment nuclease	1	0	0	0	0	1.77716	1.83777	2.17796	1.88468	1.90559	1.89755	2.02251	0	0	0	0	0	1.05498	1.13478	1.08562	0.894666	1.01186	0.963896	1.13447
10539	FLJ11269	hypothetical protein FLJ11269	0	0	0	0	0	0.181763	0.118548	0.713829	0.133045	0.0307837	0.084078	-0.00144512	1	0	0	0	0	0.106441	0.0248755	0.690285	0.0176535	0.14544	0.0180867	0.0728517
10544	NAKAP95	neighbor of A-kinase anchoring protein 95	1	0	0	0	0	2.43033	2.46828	2.72867	2.37534	2.3641	2.49832	2.38227	0	0	0	0	0	1.09947	1.01507	1.21694	0.94296	0.921845	0.913205	0.880668
10546	DKFZP761G1913	hypothetical protein DKFZp761G1913	0	0	0	0	0	0.480115	0.45476	0.428787	0.530062	0.56137	0.589454	0.619246	1	0	0	0	0	0.347174	0.254739	0.671812	0.281084	0.31465	0.36641	0.367003
10547	TNFRSF4	tumor necrosis factor receptor superfamily, member 4	NA	NA	NA	NA	NA	NA	NA	NA	NA	NA	NA	NA	1	0	0	0	0	0.0671314	0.0930664	0.796654	-0.000128199	0.105204	0.221984	0.162316
10548	KRT15	keratin 15	0	0	0	0	0	1.61651	1.53289	1.86207	1.72032	1.60387	1.66721	1.56239	1	0	0	0	0	1.56254	1.58165	1.97493	1.68477	1.70562	1.80551	1.6165
10559	IRF1	interferon regulatory factor 1	0	0	0	0	0	1.35851	1.21905	1.72989	1.16231	1.19658	1.27426	1.20116	1	0	0	0	0	0.643673	0.431988	0.893465	0.597447	0.561347	0.51405	0.456802
10572	SEC24D	SEC24 related gene family, member D (S. cerevisiae)	0	-1	0	0	0	1.57964	1.68144	1.35148	1.00731	1.44397	1.44597	1.23538	0	0	0	0	0	0.747954	0.767818	0.703328	0.58582	0.842976	0.819792	0.727667
10588	ELP2	elongator protein 2	0	-1	0	0	0	2.27904	2.30988	2.45009	1.8963	2.19715	2.16159	2.32066	0	0	0	0	0	1.04604	1.17284	1.28158	0.822832	1.11286	1.05083	1.07878
10594	CARD14	caspase recruitment domain protein 14	0	0	0	0	0	1.55325	1.51808	1.42986	1.48659	1.51858	1.48653	1.44573	1	0	0	0	0	0.879019	0.927088	1.36878	1.07645	0.908895	1.02193	0.954105
10642	KRT12	keratin 12 (Meesmann corneal dystrophy)	-1	0	0	0	0	0.373995	0.722026	0.061622	0.595476	0.785113	0.829589	0.808236	-1	0	0	0	0	0.413958	0.396697	0.0159447	0.414615	0.514866	0.38124	0.57449
10655	FBXO8	F-box only protein 8	0	0	0	0	0	2.99823	3.21772	2.58434	2.92202	3.26323	3.3567	3.12093	-1	0	0	0	0	1.93328	1.79303	1.25043	1.6129	1.93631	1.85098	1.73128
10720	MGC10882	hypothetical protein MGC10882	1	0	0	0	0	2.30669	2.18212	2.62938	2.16241	2.18666	2.26843	2.2771	0	0	0	0	0	1.43871	1.3854	1.66731	1.51559	1.42548	1.4078	1.45687
10758	GDF9	growth differentiation factor 9	1	0	0	0	0	0.212842	0.203684	0.47812	0.309964	0.322549	0.261052	0.25269	0	0	0	0	0	0.283544	0.303822	0.533862	0.305514	0.413281	0.402837	0.246796
10765	PCDHAC1	protocadherin alpha subfamily C, 1	0	1	0	0	0	0.498849	0.162813	0.780324	0.967521	0.388726	0.295891	0.343663	0	0	0	0	0	0.24729	0.0307493	0.368138	0.436938	0.0933165	0.108369	0.235706
10770	FGF17	fibroblast growth factor 17	0	0	0	0	0	0.231353	0.283986	0.365486	0.265902	0.154904	0.247475	0.253875	1	0	0	0	0	-0.00385898	-0.0265076	0.304877	0.0917067	0.0706415	0.0747208	0.135228
10855	MAS1	MAS1 oncogene	0	0	0	0	0	-0.126879	-0.101925	0.00710268	-0.0462506	-0.0343269	-0.15277	-0.156675	1	0	0	0	0	0.0581066	0.0134713	0.403435	0.0497917	0.0702528	0.0159256	-0.0195068
10935	TUBA6	tubulin alpha 6	0	0	0	0	0	1.64413	1.83918	1.3542	1.66459	1.74273	1.71564	1.78175	-1	0	0	0	0	0.951971	0.859834	0.436847	0.91128	0.902729	0.938528	0.764016
10936	LOC51652	CGI-149 protein	0	0	0	0	0	2.56852	2.2653	2.72541	2.212	2.34046	2.3759	2.33462	1	0	0	0	0	1.83386	1.9208	2.25728	1.8853	1.9072	1.89783	1.96367
10997	C20orf102	chromosome 20 open reading frame 102	0	0	0	0	0	0.837306	0.689439	0.790209	1.05477	0.531184	0.728486	0.662187	1	0	0	0	0	0.361584	0.276287	0.675232	0.593465	0.252982	0.331153	0.39271
11018	ADK	adenosine kinase	0	0	0	0	0	2.66014	2.46375	2.51811	2.65772	2.53281	2.42109	2.34154	1	0	0	0	0	1.32008	1.36243	1.66735	1.66383	1.40611	1.57191	1.43714
11039	HSPB7	heat shock 27kD protein family, member 7 (cardiovascular)	1	0	0	0	0	0.809723	0.325953	1.48484	0.348519	0.444633	0.413542	0.331421	1	0	0	0	0	0.379035	0.399604	0.855339	0.346667	0.447745	0.48005	0.391164
11115	SGPL1	sphingosine-1-phosphate lyase 1	0	0	0	0	0	1.50502	1.45023	1.83145	1.44647	1.33326	1.50653	1.31671	1	0	0	0	0	0.591019	0.452832	0.908303	0.881396	0.580403	0.627667	0.598425
11227	PIK3C2G	phosphoinositide-3-kinase, class 2, gamma polypeptide	0	0	0	0	0	0.271599	0.0808096	0.846002	0.0530475	0.107972	0.0542677	0.161324	1	0	0	0	0	0.0822148	0.0270749	0.668566	-0.0215464	-0.0364229	0.113546	0.180163
11269	CLCA2	chloride channel, calcium activated, family member 2	1	0	0	0	0	0.502719	0.393377	0.991943	0.712913	0.532599	0.539864	0.460494	NA	NA	NA	NA	NA	NA	NA	NA	NA	NA	NA	NA
11293	VPS28	vacuolar protein sorting 28 (yeast)	0	0	0	0	0	0.900175	0.869653	1.32127	0.889633	0.921497	1.0171	0.883648	1	0	0	0	0	0.79099	0.820709	1.55678	0.896497	0.931137	1.0314	0.97753
11314	FLJ14281	hypothetical protein FLJ14281	0	-1	0	0	0	2.42835	2.47659	2.5393	1.85719	2.34646	2.48024	2.17781	1	0	0	0	0	1.30362	1.26429	1.61362	1.03506	1.37576	1.43204	1.26673
11315	CEACAM3	carcinoembryonic antigen-related cell adhesion molecule 3	1	0	0	0	0	0.336435	0.198045	1.05839	0.0793657	0.0943771	0.0689582	0.0997938	1	0	0	0	0	0.00591746	0.240019	0.503746	0.025496	0.109516	0.196602	-0.118605
11319	PLA2G4B	phospholipase A2, group IVB (cytosolic)	1	0	0	0	0	0.860566	0.81698	1.16227	0.849507	0.790598	0.783017	0.924181	0	0	0	0	0	0.358893	0.2879	0.377003	0.207111	0.317173	0.230456	0.117791
11386	FGF3	fibroblast growth factor 3 (murine mammary tumor virus integration site (v-int-2) oncogene homolog)	0	0	0	0	0	0.190129	0.0880178	0.280855	0.175211	0.0513645	0.183128	0.0510661	1	0	0	0	0	0.115358	0.0785001	0.635646	0.0624721	-0.109488	0.144533	0.211195
11397	ATM	ataxia telangiectasia mutated (includes complementation groups A, C and D)	0	0	0	0	0	2.6861	3.06897	2.67284	2.7148	2.88583	2.90394	2.84832	-1	0	0	0	0	1.74718	1.88137	1.44142	1.77871	1.79018	1.71188	1.8483
11418	RIN1	ras inhibitor	0	0	0	0	0	1.85356	1.85807	2.14434	1.86908	1.82094	1.78644	1.73781	1	0	0	0	0	1.10768	1.22034	1.57208	1.2624	1.1737	1.25147	1.14806
11431	ACAA2	acetyl-Coenzyme A acyltransferase 2 (mitochondrial 3-oxoacyl-Coenzyme A thiolase)	0	-1	0	0	0	1.79771	1.65158	1.63625	1.19501	1.40627	1.73839	1.73003	0	0	0	0	0	1.13409	0.954414	0.989088	0.886904	0.881776	1.05255	1.23231
11455	FLJ11036	hypothetical protein FLJ11036	0	0	0	0	0	1.93369	1.89099	2.1092	1.88864	1.90336	1.86125	1.92052	1	0	0	0	0	1.40123	1.26453	1.82574	1.2298	1.32329	1.35179	1.31198
11456	C20orf154	chromosome 20 open reading frame 154	0	1	0	0	0	2.29169	2.00676	2.0622	2.53189	2.35964	2.23578	2.40347	0	0	0	0	0	1.06819	1.07532	0.861731	1.26195	1.06871	0.959947	1.11645
11530	SMC4L1	SMC4 structural maintenance of chromosomes 4-like 1 (yeast)	1	0	0	0	0	0.108319	0.130954	0.474068	0.116466	0.238543	0.178287	0.210041	0	0	0	0	0	0.353953	0.311057	0.280528	0.321264	0.362518	0.0367104	0.304628
11550	APAF1	apoptotic protease activating factor	1	0	0	0	0	1.09605	1.28046	1.66441	1.45885	1.18292	1.35468	1.40502	0	0	0	0	0	0.464215	0.400048	0.812661	0.521592	0.377268	0.401724	0.333134
11585	PRDM8	PR domain containing 8	0	-1	0	0	0	1.65649	1.51652	1.56792	1.06048	1.57322	1.60016	1.4451	0	0	0	0	0	0.890976	0.833794	0.916001	0.573242	0.829505	0.807011	0.896475
11620	COL13A1	collagen, type XIII, alpha 1	0	0	0	0	0	1.58652	1.60623	1.97388	1.93575	1.52126	1.69747	1.54787	1	0	0	0	0	0.560725	0.678545	1.01764	0.726779	0.524698	0.6065	0.527555
11696	APG-1	heat shock protein (hsp110 family)	0	-1	0	0	0	2.6469	2.71811	2.64096	2.312	2.60876	2.79379	2.48717	0	0	0	0	0	1.48827	1.4569	1.43792	1.23536	1.4325	1.5719	1.35466
11807	KCNQ3	potassium voltage-gated channel, KQT-like subfamily, member 3	1	0	0	0	0	0.4068	0.020391	1.25775	-0.0701196	-0.00536598	0.0448628	-0.0095358	1	0	0	0	0	0.0995747	-0.0767979	0.593408	-0.0597073	0.0898808	0.162025	0.0345791
11835	PRF1	perforin 1 (pore forming protein)	0	0	0	0	0	0.153774	0.0964322	0.167833	0.194552	0.0425542	0.168694	0.361363	1	0	0	0	0	0.0875554	0.0581931	0.525117	0.109486	-0.045272	0.149408	0.243381
11853	PES1	pescadillo homolog 1, containing BRCT domain (zebrafish)	1	0	0	0	0	0.42517	0.604131	0.926024	0.701444	0.709568	0.672656	0.821919	NA	NA	NA	NA	NA	NA	NA	NA	NA	NA	NA	NA
11883	SLT	G protein-coupled receptor slt	1	0	0	0	0	0.269107	0.0718353	0.635647	0.0759355	0.0622486	0.123362	0.0519423	1	0	0	0	0	0.00783463	0.0276962	0.446942	0.0774748	0.0874659	0.0769468	0.023289
11913	CTSH	cathepsin H	0	0	0	0	0	0.691379	0.590647	0.883347	0.623982	0.360441	0.587718	0.355388	1	0	0	0	0	0.241532	0.350655	0.89163	0.391692	0.266871	0.363672	0.38263
11922	DCC	deleted in colorectal carcinoma	1	-1	0	0	0	0.478008	0.369254	0.664709	0.0781944	0.291589	0.403976	0.377599	0	0	0	0	0	0.12206	0.0320149	0.287487	-0.01374	0.100163	0.109649	0.058776
11925	HSCARG	HSCARG protein	1	0	0	0	0	0.147859	0.0744303	0.605546	0.145376	0.131938	0.0894519	0.0475152	1	0	0	0	0	0.208647	0.128889	0.600016	0.185892	0.260909	0.179649	0.263876
11942	PMSCL1	polymyositis/scleroderma autoantigen 1 (75kD)	0	0	0	0	0	2.05642	2.18504	2.03237	1.68657	2.06681	2.13584	2.06428	0	-1	0	0	0	1.5112	1.45278	1.34394	0.996542	1.37948	1.39644	1.34141
11979	FLJ10300	hypothetical protein FLJ10300	0	0	0	0	0	0.233634	0.0960217	0.629325	0.045232	-0.0488074	0.123005	0.0029148	1	0	0	0	0	0.153614	0.000497178	0.443819	0.154985	0.19904	0.115795	0.185934
12017	CAPRI	Ca2+-promoted Ras inactivator	0	0	0	0	0	0.131505	0.132293	0.463913	0.166345	0.0666185	0.123771	0.294043	1	0	0	0	0	0.237723	0.122336	0.588978	0.20009	0.193442	0.143942	0.199294
12051	ALOX5	arachidonate 5-lipoxygenase	0	0	0	0	0	0.57817	0.460111	0.75588	0.582412	0.381792	0.595969	0.510795	1	0	0	0	0	0.322885	0.203152	0.766466	0.351427	0.303365	0.410357	0.28632
12057	NTRK2	neurotrophic tyrosine kinase, receptor, type 2	0	0	0	0	0	0.451839	0.519332	0.654696	0.437652	0.284592	0.444564	0.341345	1	0	0	0	0	0.293635	0.147615	0.547033	0.369548	0.323523	0.274807	0.253118
12091	TCF4	transcription factor 4	0	-1	0	0	0	1.06966	1.03505	1.00938	0.316785	1.18615	1.08361	0.954803	0	0	0	0	0	1.18939	1.03882	1.15485	0.862855	1.20408	0.867557	1.11761
12112	FLJ14871	hypothetical protein FLJ14871	0	1	0	0	0	0.467073	0.426161	0.645892	0.810443	0.541802	0.34904	0.331063	0	0	0	0	0	0.476436	0.476011	0.775919	0.68403	0.620215	0.389311	0.390305
12179	HEP27	short-chain alcohol dehydrogenase family member	1	0	0	0	0	0.291326	-0.0679357	1.1628	0.130443	0.0857949	-0.0120514	-0.0124678	1	0	0	0	0	-0.0467625	0.00597701	0.631667	0.110644	0.0356761	-0.133533	0.225785
12183	ASB14	ankyrin repeat and SOCS box-containing 14	NA	NA	NA	NA	NA	NA	NA	NA	NA	NA	NA	NA	1	0	0	0	0	0.170811	0.169915	0.652231	0.122536	0.204814	0.0716163	0.336488
12285	SNX6	sorting nexin 6	0	0	0	0	0	0.655128	0.747123	0.733401	0.934398	0.575224	0.66395	0.784302	0	1	0	0	0	0.450721	0.406331	0.394508	0.789397	0.538721	0.501104	0.537717
12325	LOC51668	HSPCO34 protein	0	0	0	0	0	0.248601	0.195219	0.420465	0.135106	0.18283	0.23182	0.222745	1	0	0	0	0	0.170173	0.136337	0.547758	0.225141	0.226714	0.239686	0.178452
12376	CSX	cardiac-specific homeo box	0	0	0	0	0	0.511472	0.455695	0.824113	0.447428	0.454653	0.331505	0.387207	1	0	0	0	0	0.237874	0.275048	0.604546	0.272103	0.105169	0.209682	0.176356
12407	FLJ13052	NAD kinase	0	0	0	0	0	0.147951	0.127068	0.267873	0.285556	0.178775	0.307474	0.0698519	1	0	0	0	0	0.101336	0.0941918	0.451985	0.253138	0.234072	0.291272	0.200305
12409	FLJ10246	hypothetical protein FLJ10246	1	0	0	0	0	0.169899	0.0926904	1.07329	0.128376	0.169904	0.0940486	0.181923	1	0	0	0	0	0.239546	0.168359	0.81033	0.202225	0.20573	0.232095	0.279971
12413	CTNNA2	catenin (cadherin-associated protein), alpha 2	1	0	0	0	0	-0.513941	-0.529331	0.537424	-0.642226	-0.622472	-0.463037	-0.455613	NA	NA	NA	NA	NA	NA	NA	NA	NA	NA	NA	NA
12425	LOC51673	brain specific protein	0	0	0	0	0	0.234665	0.202074	0.536175	0.225913	0.101567	0.14108	0.249524	1	0	0	0	0	0.149568	0.0512125	0.746331	0.175831	0.157824	0.337402	0.251861
12447	PTGER2	prostaglandin E receptor 2 (subtype EP2), 53kD	0	1	0	0	0	0.538033	0.659916	0.492013	0.917027	0.542125	0.51678	0.424268	0	0	0	0	0	0.513336	0.338746	0.351465	0.683582	0.465123	0.396189	0.45568
12480	SAS10	disrupter of silencing 10	0	-1	0	0	0	2.22872	2.04829	2.28806	1.62662	2.07959	2.03393	1.90477	0	0	0	0	0	1.1503	1.16674	1.08858	0.756961	1.13222	1.02738	1.05401
12565	DCK	deoxycytidine kinase	0	-1	0	0	0	1.75836	1.7886	1.64181	1.25459	1.58843	1.64859	1.57163	0	0	0	0	0	1.02922	0.895382	0.898019	0.735513	0.920154	0.824307	0.739459
12589	RBM3	RNA binding motif protein 3	1	0	0	0	0	0.665307	0.610852	1.03688	0.609626	0.554685	0.569738	0.745771	0	0	0	0	0	0.596495	0.551883	0.761886	0.579691	0.587619	0.506017	0.641878
12591	ESPN	espin	0	0	0	0	0	0.281437	0.244406	0.576981	0.379409	0.318881	0.314629	0.276904	1	0	0	0	0	0.1845	0.212835	0.68038	0.301221	0.253906	0.20624	0.310241
12596	H2AFO	H2A histone family, member O	-1	0	0	0	0	3.06433	3.15014	2.90243	3.13698	3.12723	3.07383	2.98396	0	0	0	0	0	1.40965	1.33014	1.31856	1.24146	1.34824	1.29013	1.33817
12613	TGFBI	transforming growth factor, beta-induced, 68kD	1	0	0	0	0	1.13393	1.16374	1.9898	1.5226	1.31291	1.19531	1.52605	NA	NA	NA	NA	NA	NA	NA	NA	NA	NA	NA	NA
12651	FLJ20644	hypothetical protein FLJ20644	0	1	0	0	0	2.057	2.03187	1.94862	2.40282	2.12475	2.0881	2.25981	0	0	0	0	0	1.06509	1.05641	0.983972	1.20878	1.07248	0.839485	1.16947
12813	SNX13	sorting nexin 13	0	0	0	0	0	2.69941	2.62086	2.38935	2.64289	2.70749	2.50503	2.61356	-1	0	0	0	0	1.58998	1.53929	1.2289	1.50423	1.44947	1.6374	1.59271
12856	CORO1A	coronin, actin binding protein, 1A	0	0	0	0	0	1.41549	1.39176	1.5413	1.31233	1.10909	1.39398	1.3515	1	0	0	0	0	0.524871	0.42832	0.914195	0.524308	0.362179	0.608464	0.551199
12955	HRMT1L3	HMT1 hnRNP methyltransferase-like 3 (S. cerevisiae)	1	0	0	0	0	0.828692	0.372937	1.3578	0.273563	0.362709	0.338905	0.284629	1	0	0	0	0	0.341778	0.372104	0.801091	0.317889	0.322281	0.221948	0.40262
12959	C20orf34	chromosome 20 open reading frame 34	1	0	0	0	0	0.747124	0.486619	1.22798	0.4695	0.497858	0.535642	0.44861	1	0	0	0	0	0.183425	0.258249	0.642167	0.307762	0.40221	0.399379	0.340173
13003	RPL3	ribosomal protein L3	0	0	0	0	0	0.876963	0.708595	1.07377	0.740387	0.837365	0.855518	0.695276	1	0	0	0	0	0.594118	0.439483	0.944683	0.383448	0.675103	0.544171	0.454995
